# Supplementary material for: QTL Mapping of Sex Determination Loci Supports an Ancient Pathway in Ants and Honey Bees
Source: PLoS Genet. 2015 Nov 6;11(11):e1005656. doi: 10.1371/journal.pgen.1005656 (PMC4636138; doi:10.1371/journal.pgen.1005656)
Supplement: S1 Data — Homozygous and heterozygous sites are coded as 'A' and 'H', with missing values as '-'. Individuals are coded as phenotype-family-individual_id. Markers associated with QTLs are highlighted in blue. (XLSX) [file pgen.1005656.s005.xlsx]

## Sheet: genotype and phenotype data
Table S1. Linkage map of Vollenhovia emeryi and genotype data. Homozyougs and heterozygous sites are coded as 'A' and 'H', with missing values as '-'. Individuals are coded as phenotype-family-individual_id. Markers associated with QTLs are highlighted in blue.
	QTL
	marker position	NW_011967242.1_219230	NW_011967242.1_101778	NW_011967242.1_100996	NW_011967242.1_133090	NW_011967242.1_87628	NW_011967242.1_490259	NW_011967242.1_490266	NW_011967242.1_490287	NW_011967242.1_498449	NW_011967242.1_726172	NW_011967242.1_852004	NW_011967242.1_889400	NW_011967242.1_981994	NW_011967242.1_950739	NW_011967242.1_989745	NW_011967242.1_1039748	NW_011967242.1_1019315	NW_011967242.1_1019334	NW_011967242.1_1036027	NW_011967242.1_1036018	NW_011967242.1_1333840	NW_011967242.1_1260155	NW_011967242.1_1488856	NW_011967242.1_1488870	NW_011967242.1_1618028	NW_011967242.1_1822285	NW_011967242.1_1752995	NW_011967242.1_1685455	NW_011967242.1_1830085	NW_011967242.1_1700540	NW_011967029.1_63644	NW_011967029.1_77302	NW_011967100.1_88563	NW_011967100.1_93316	NW_011967100.1_199699	NW_011967100.1_501027	NW_011967100.1_425869	NW_011967100.1_383430	NW_011967100.1_385685	NW_011967100.1_429840	NW_011967100.1_376474	NW_011967203.1_1511708	NW_011967203.1_1479388	NW_011967203.1_1425432	NW_011966465.1_9745	NW_011967090.1_48093	NW_011967090.1_66553	NW_011967090.1_270784
	linkage group	1	1	1	1	1	1	1	1	1	1	1	1	1	1	1	1	1	1	1	1	1	1	1	1	1	1	1	1	1	1	1	1	1	1	1	1	1	1	1	1	1	1	1	1	1	1	1	1
	cM	0	0	0	0	0	2.513	2.513	2.513	2.728	4.187	5.056	5.056	6.312	6.312	6.312	6.73	7.149	7.149	8.475	8.596	11.604	11.604	13.699	13.699	14.954	16.628	16.628	16.628	16.628	16.628	17.936	18.465	18.586	19.108	19.854	20.873	20.873	20.873	20.873	20.873	20.873	25.982	26.117	27.451	28.344	29.634	29.634	29.634
id	caste
LM-1-10	male	A	A	A	A	A	A	A	A	A	A	A	A	A	A	A	A	A	A	A	A	A	A	A	A	A	A	A	A	A	A	A	A	A	A	A	A	A	A	A	A	A	A	A	A	A	A	A	A
LM-1-11	male	H	H	H	H	H	H	H	H	H	H	H	H	H	H	H	H	H	H	H	H	H	H	H	H	H	H	H	H	H	H	H	H	H	H	H	H	H	H	H	H	H	A	A	A	A	A	A	A
LM-1-12	male	A	A	A	A	A	A	A	A	A	A	A	A	A	A	A	A	A	A	A	A	A	A	A	A	A	A	A	A	A	A	A	A	A	A	A	A	A	A	A	A	A	A	A	A	A	A	A	A
LM-1-13	male	A	A	A	A	A	A	A	A	A	A	A	A	A	A	A	A	A	A	A	A	A	A	A	A	A	A	A	A	A	A	A	A	A	A	A	A	A	A	A	A	A	A	A	A	A	A	A	A
LM-1-14	male	A	A	A	A	A	A	A	A	A	A	A	A	A	A	A	A	A	A	A	A	A	A	A	A	A	A	A	A	A	A	A	A	A	A	A	A	A	A	A	A	A	A	A	A	A	A	A	A
LM-1-1	male	A	A	A	A	A	A	A	A	A	A	A	A	A	A	A	A	A	A	A	A	A	A	A	A	A	A	A	A	A	A	A	A	A	A	A	A	A	A	A	A	A	A	A	A	A	A	A	A
LM-1-2	male	H	H	H	A	H	H	H	H	H	H	H	H	H	H	H	H	H	H	H	H	-	A	H	H	H	A	H	H	H	H	H	H	H	H	H	H	H	H	H	H	H	H	H	H	H	H	H	H
LM-1-3	male	A	A	A	-	A	A	A	A	A	A	A	A	A	A	A	A	A	A	A	A	A	A	A	A	A	A	A	A	A	A	A	A	A	A	A	A	A	A	A	A	A	A	A	A	A	A	A	A
LM-1-4	male	H	H	H	H	H	H	H	H	H	H	H	H	H	H	H	H	H	H	H	H	H	H	H	H	H	H	H	H	H	H	H	H	H	H	H	H	H	H	H	H	H	H	H	H	H	H	H	H
LM-1-5	male	A	A	A	A	A	A	A	A	A	A	A	A	A	A	A	A	A	A	A	A	A	A	A	A	A	A	A	A	A	A	A	A	A	A	A	A	A	A	A	A	A	A	A	-	A	A	A	A
LM-1-6	male	A	A	A	A	A	A	A	A	A	A	A	A	A	A	A	A	A	A	A	A	A	A	A	A	A	A	A	A	A	A	A	A	A	A	A	A	A	A	A	A	A	A	A	A	A	A	A	A
LM-1-7	male	H	H	H	H	H	H	H	H	H	A	H	H	H	H	H	H	H	H	H	H	H	H	H	H	H	H	H	H	H	H	H	H	H	H	H	H	H	H	H	H	H	H	H	H	H	-	H	H
LM-1-8	male	H	H	H	H	H	A	A	A	A	A	A	A	A	A	A	A	A	A	A	A	A	A	A	A	A	-	A	A	A	A	A	A	A	A	A	A	A	A	A	A	A	A	A	A	A	A	A	A
LM-1-9	male	H	A	H	H	H	H	H	H	H	H	H	H	H	H	H	H	H	H	H	H	H	H	H	H	H	H	H	H	H	H	H	H	H	H	H	H	H	H	H	H	H	H	H	H	H	H	H	H
LM-2-23	male	A	A	A	A	A	H	H	H	H	H	H	H	H	A	H	H	H	H	H	H	A	H	H	H	H	H	H	H	H	H	H	A	H	-	H	H	H	H	H	H	H	H	H	A	H	H	H	H
LM-2-24	male	A	A	A	A	A	A	A	A	A	A	A	A	A	A	A	A	A	A	A	A	A	A	A	A	A	A	A	A	A	A	A	A	A	A	A	A	A	A	A	A	A	A	A	A	-	A	A	A
LM-2-25	male	-	A	H	H	H	H	H	H	H	H	H	H	H	H	H	H	H	H	H	H	A	-	H	H	H	A	H	H	H	H	H	H	H	H	H	A	H	H	H	H	H	H	H	H	H	H	H	A
LM-2-26	male	H	H	H	H	A	H	H	H	H	H	H	H	H	H	H	H	H	H	H	H	H	-	H	H	H	H	H	H	H	H	H	H	H	H	A	H	H	H	H	H	H	H	H	H	H	H	-	H
LM-2-27	male	H	H	H	H	H	H	H	H	H	H	H	H	H	H	H	H	H	H	H	H	H	H	H	H	A	A	A	A	A	A	A	A	A	A	A	A	A	A	A	A	A	A	A	A	A	A	A	A
LM-2-32	male	H	H	H	H	A	H	H	H	H	H	H	H	H	H	H	H	H	H	H	H	-	H	H	H	H	H	H	H	H	H	H	H	H	H	H	H	H	H	H	H	H	H	-	H	H	H	H	H
LM-2-33	male	A	A	A	A	A	A	A	A	A	A	A	A	A	A	A	H	H	H	H	H	H	H	H	H	H	H	H	H	H	H	A	H	A	A	H	H	H	H	H	H	H	H	H	A	H	A	H	H
LM-2-35	male	A	A	A	A	A	A	A	A	A	A	A	A	A	A	A	A	A	A	A	A	A	A	A	A	A	A	A	A	A	A	A	A	A	A	A	A	A	A	A	A	A	A	A	A	A	A	A	A
LM-2-49	male	A	A	A	A	A	A	A	A	A	A	A	A	A	A	A	A	A	A	-	-	A	A	A	A	A	A	A	A	A	A	A	A	A	A	A	A	A	A	A	A	A	A	A	A	A	A	A	A
LM-34-78	male	A	-	A	A	A	A	A	A	A	A	A	A	A	A	A	A	A	A	A	A	A	A	H	H	H	A	H	H	H	H	H	H	H	H	H	H	A	H	H	H	H	A	H	H	H	H	H	H
LM-34-79	male	H	H	H	H	H	H	H	H	H	H	H	H	H	H	H	H	H	H	H	H	A	H	H	H	H	H	H	H	H	H	A	A	A	A	A	A	A	A	A	A	A	A	A	A	A	A	A	A
LM-34-80	male	A	A	A	A	A	A	A	A	A	A	A	A	A	A	A	A	A	A	A	A	A	A	A	A	A	A	A	A	A	A	A	A	A	A	A	A	A	A	A	A	A	H	H	H	H	H	H	H
LM-34-81	male	A	A	A	A	A	A	A	A	A	A	A	A	A	A	A	A	A	A	A	A	A	A	A	A	A	A	A	A	A	A	A	A	A	A	A	A	A	A	A	A	A	A	A	A	A	A	A	A
LM-34-82	male	H	H	H	H	H	H	H	H	H	H	A	A	A	A	A	A	A	A	A	A	A	A	A	A	A	A	A	A	A	A	A	A	A	A	A	A	A	A	A	A	A	A	A	A	A	A	A	A
LM-34-84	male	H	H	H	H	H	H	H	H	H	H	H	H	H	H	H	H	H	H	H	H	-	H	H	H	H	H	H	H	H	H	H	H	H	A	A	A	A	A	A	A	A	A	A	A	A	A	A	A
LM-34-85	male	A	H	H	-	H	H	H	H	H	H	H	H	H	H	H	H	H	H	H	H	H	A	H	H	H	H	H	H	H	H	H	H	H	H	H	H	H	H	H	H	H	H	H	H	H	-	H	H
LM-34-86	male	A	A	A	A	A	A	A	A	A	A	A	A	A	A	A	A	A	A	A	A	A	A	A	A	A	A	A	A	A	A	A	A	A	A	A	A	A	A	A	A	A	A	A	A	A	A	A	A
LM-34-87	male	A	A	A	A	A	A	A	A	A	A	A	A	A	A	A	A	A	A	A	A	A	A	A	A	A	A	A	A	A	A	A	A	A	A	A	A	A	A	A	A	A	A	A	A	A	A	A	A
LM-34-89	male	H	H	H	H	H	H	H	H	H	H	H	H	H	H	H	H	H	H	H	H	H	H	H	H	H	H	H	H	H	H	A	H	H	H	H	H	H	H	H	H	H	A	A	A	A	A	A	A
LM-34-90	male	A	A	A	A	A	A	A	A	A	A	A	A	A	A	A	A	A	A	A	A	A	A	A	A	A	A	-	A	A	A	A	A	A	A	A	A	A	A	A	A	A	A	A	A	A	A	A	A
LM-34-91	male	H	H	H	A	H	H	H	H	H	H	H	H	H	H	H	H	H	H	H	H	H	H	H	H	H	H	-	H	H	H	H	H	H	H	-	H	H	H	H	H	H	H	-	A	H	H	H	H
LM-34-92	male	A	A	A	A	A	A	A	A	A	A	A	A	A	A	A	A	A	A	A	A	A	A	A	A	A	A	A	A	A	A	A	A	A	A	A	A	A	A	A	A	A	A	A	A	A	A	A	A
LM-34-94	male	H	H	H	H	A	H	H	H	H	H	H	H	H	H	-	H	H	H	H	H	H	H	H	H	H	H	H	H	H	H	H	H	H	H	H	H	H	H	H	H	H	H	A	H	H	H	H	H
LM-34-95	male	A	A	A	A	A	A	A	A	A	A	A	A	A	A	A	A	A	A	A	A	A	A	A	A	A	A	A	A	A	A	A	H	H	H	H	A	H	H	H	H	H	H	H	H	H	H	A	H
LM-34-96	male	A	A	A	A	A	A	A	A	A	A	A	A	A	A	A	A	A	A	A	A	A	A	A	A	A	A	A	A	A	A	A	A	A	A	A	A	A	A	A	A	A	A	A	-	A	A	A	A
LM-4-50	male	A	A	A	A	A	A	A	A	A	A	A	A	A	A	A	A	A	A	A	A	A	A	A	A	A	A	A	A	A	A	A	A	A	A	A	A	A	A	A	A	A	A	A	A	A	A	A	A
LM-4-51	male	A	A	A	A	A	A	A	A	A	A	A	A	A	A	A	A	A	A	A	A	A	A	A	A	A	A	A	A	A	A	A	A	A	A	A	A	A	A	A	A	A	A	A	A	H	H	H	H
LM-4-52	male	A	A	H	H	H	H	H	H	-	H	H	H	H	H	H	H	H	H	A	A	H	H	H	H	H	A	H	H	H	H	A	H	-	H	H	A	-	H	H	H	H	H	H	H	H	H	A	H
LM-4-53	male	H	H	H	H	H	H	H	H	H	H	H	H	H	H	H	H	H	H	H	H	H	H	H	H	H	H	H	H	H	H	H	H	H	H	H	H	H	H	H	H	H	A	H	H	H	H	H	-
LM-4-55	male	H	H	H	H	H	H	H	H	H	H	H	H	H	H	H	H	H	H	H	H	H	H	H	H	H	H	H	H	H	H	-	H	H	H	H	H	H	H	H	H	H	A	A	A	A	A	A	A
LM-4-56	male	A	A	A	A	A	A	A	A	A	A	A	A	A	A	A	A	A	A	A	A	A	A	A	A	A	A	A	A	A	A	A	A	A	A	A	A	A	A	A	A	A	A	A	A	A	A	A	A
LM-4-57	male	H	H	H	H	H	H	H	H	H	H	H	H	H	H	H	H	H	H	H	H	-	H	H	H	H	H	H	H	H	H	A	A	A	A	A	A	A	A	A	A	A	A	A	A	A	A	A	-
LM-4-58	male	A	A	A	A	A	A	A	A	A	A	A	-	A	A	A	A	A	A	A	A	A	A	A	A	A	A	A	A	A	A	A	A	A	A	A	A	A	A	A	A	A	A	A	A	A	A	A	A
LM-4-59	male	A	A	A	A	A	A	A	A	A	A	A	A	A	A	A	-	A	A	A	A	A	A	A	A	A	A	-	A	A	A	A	A	A	A	A	A	A	A	A	A	A	A	A	A	A	A	A	A
LM-4-60	male	H	H	H	H	A	H	H	H	H	H	H	-	H	H	H	H	H	H	H	H	H	H	H	H	H	H	H	H	H	H	-	H	-	H	H	H	H	H	H	H	H	H	H	H	H	H	A	H
LM-4-63	male	A	A	A	A	A	A	A	A	A	A	A	A	A	A	A	A	A	A	A	A	A	A	A	A	A	A	A	A	A	A	A	A	A	A	A	A	A	A	A	A	A	A	A	A	A	A	-	A
LM-4-76	male	H	H	H	H	H	H	H	H	H	H	H	H	H	H	H	H	H	H	H	H	H	H	H	H	H	-	H	H	H	H	H	H	H	H	H	A	H	H	H	H	H	H	H	H	H	H	H	H
SM-1-15	male	H	H	H	A	H	H	H	H	H	H	H	H	H	H	A	H	H	H	A	A	H	H	H	H	H	H	H	H	H	H	H	H	H	H	H	H	A	H	H	H	H	H	H	-	H	H	H	-
SM-1-16	male	H	H	H	H	H	H	H	H	H	H	H	-	H	H	H	H	H	H	H	H	H	H	H	H	H	A	H	H	H	H	H	H	H	H	H	H	H	H	H	H	H	H	H	H	H	H	H	H
SM-1-17	male	H	H	H	H	H	H	H	H	H	H	H	H	H	H	H	H	H	H	H	H	H	H	H	H	H	A	H	H	H	H	-	H	H	H	H	H	H	H	H	H	H	H	H	H	H	-	H	H
SM-1-18	male	A	A	A	A	A	A	A	A	A	A	A	A	A	A	A	A	A	A	A	A	A	A	A	A	A	A	A	A	A	A	A	A	A	A	A	A	A	A	A	A	A	A	A	-	A	A	A	A
SM-1-19	male	A	A	A	A	A	A	A	A	A	A	A	A	A	A	A	A	A	A	A	A	A	A	A	A	A	A	A	A	A	A	A	A	A	A	A	A	A	A	A	A	A	A	A	A	A	A	A	A
SM-2-40	male	A	A	A	A	A	A	A	A	A	A	A	A	A	A	A	A	A	A	A	A	A	A	A	A	A	A	A	A	A	-	A	A	A	A	A	A	A	A	A	A	A	A	A	A	A	A	A	A
SM-2-41	male	A	A	A	A	A	A	A	A	A	A	A	A	A	A	A	A	A	A	A	A	A	A	A	A	A	A	A	A	A	A	A	A	A	A	A	A	A	A	A	A	A	A	A	A	A	A	A	A
SM-2-42	male	A	A	A	A	A	A	A	A	A	A	A	A	A	A	A	A	A	A	A	A	A	A	A	A	A	A	A	A	A	A	A	A	A	A	A	A	A	A	A	A	A	A	A	A	A	A	A	A
SM-2-43	male	A	A	A	A	A	A	A	A	A	A	A	A	A	A	A	A	A	A	A	A	A	A	A	A	A	A	A	A	A	A	A	A	A	A	A	A	A	A	A	A	A	A	A	A	A	A	A	A
SM-2-44	male	A	A	A	A	A	A	A	A	A	A	A	A	A	A	A	A	A	A	A	A	A	A	A	A	A	A	A	A	A	A	A	A	A	A	A	A	A	A	A	A	A	A	A	A	A	A	A	A
SM-2-45	male	H	H	H	H	H	H	H	H	H	H	H	H	H	A	H	H	H	H	H	H	H	H	H	H	H	H	H	H	H	H	H	A	H	A	H	H	H	H	H	H	H	H	H	H	H	H	H	-
SM-4-64	male	H	H	H	H	A	H	H	H	H	H	H	H	H	H	H	H	H	H	H	H	H	H	H	H	H	-	H	H	H	H	H	H	H	H	H	H	H	H	H	H	H	H	H	H	H	H	H	-
SM-4-68	male	A	A	A	A	A	A	A	A	A	A	A	A	A	A	A	A	A	A	A	A	-	A	A	A	A	A	A	A	A	A	A	A	A	A	A	A	A	A	A	A	A	A	A	A	A	A	A	A
SM-4-72	male	A	A	A	A	A	A	A	A	A	A	A	A	A	A	A	A	A	A	A	A	A	A	A	A	A	A	A	A	A	A	A	A	A	A	A	A	A	A	A	A	A	A	A	A	A	A	A	A
SM-4-73	male	H	H	H	H	H	H	H	H	H	H	H	H	H	H	H	H	H	H	H	H	H	H	H	H	H	H	H	H	H	H	-	H	H	-	A	H	H	H	H	H	H	H	H	A	H	H	H	H
SM-4-74	male	H	H	H	-	H	H	H	H	H	H	H	H	H	H	H	H	H	H	H	H	H	H	H	H	H	H	H	H	H	H	H	H	H	H	H	H	H	H	H	H	H	A	H	H	H	H	H	H
SM-4-75	male	H	H	H	H	H	H	H	H	H	H	H	H	H	H	H	H	H	H	H	H	H	H	H	H	H	H	H	H	H	H	H	H	H	H	H	A	H	H	H	H	H	H	H	H	A	H	H	H
W-1-10	worker	H	H	H	H	H	H	H	H	H	H	H	H	H	H	H	H	H	H	H	H	H	H	H	H	H	H	H	H	H	H	H	H	H	A	H	H	H	H	H	H	H	H	H	H	H	H	H	H
W-1-11	worker	H	H	H	A	H	H	H	H	H	H	H	H	H	H	H	H	H	H	H	H	H	H	H	H	H	H	H	H	H	H	H	H	H	H	H	-	H	H	H	H	H	H	H	H	H	H	H	H
W-1-12	worker	H	H	H	H	H	H	H	H	H	H	H	H	H	H	H	H	H	H	A	A	H	H	H	H	H	H	H	H	H	H	H	H	H	H	H	A	H	H	H	H	H	-	A	H	H	H	H	A
W-1-13	worker	H	H	H	H	H	H	H	H	H	H	H	H	H	H	H	H	H	H	H	H	H	H	H	H	H	H	H	H	H	H	H	H	H	H	H	H	H	H	H	H	H	H	H	H	H	H	H	H
W-1-14	worker	A	A	A	A	A	A	A	A	A	A	A	A	H	H	H	H	H	H	H	H	H	H	H	H	H	H	H	H	H	H	H	H	H	H	H	H	H	H	H	H	H	H	H	H	H	H	H	H
W-1-15	worker	A	A	A	A	A	A	A	A	A	A	A	A	A	A	A	A	A	A	A	A	A	A	A	A	A	A	A	A	A	A	A	A	A	A	A	A	A	A	A	A	A	A	A	A	A	A	A	A
W-1-16	worker	A	A	A	A	A	A	A	A	A	A	A	A	A	A	A	A	A	A	A	A	A	A	A	A	A	A	A	A	A	A	A	A	A	A	A	A	A	A	A	A	A	A	A	A	A	A	A	A
W-1-17	worker	A	A	A	A	A	A	A	A	A	A	A	A	A	A	A	A	A	A	A	A	A	A	A	A	A	A	A	A	A	A	A	A	A	A	A	A	A	A	A	A	A	A	A	A	A	-	A	A
W-1-18	worker	A	A	A	A	A	A	A	A	A	A	A	A	A	A	A	A	A	A	A	A	A	A	A	A	A	A	A	A	A	A	A	A	A	A	A	A	A	A	A	A	A	A	A	A	A	A	A	A
W-1-1	worker	A	A	A	A	A	A	A	A	A	A	A	A	A	A	A	A	A	A	A	A	A	A	A	A	A	A	A	A	A	A	A	A	A	A	A	A	A	A	A	A	A	A	A	A	A	A	A	A
W-1-20	worker	H	H	H	H	H	H	H	H	H	H	H	H	H	H	H	H	H	H	H	H	H	H	H	H	H	H	H	H	H	H	H	H	H	H	H	H	H	H	H	H	H	H	H	H	H	H	H	H
W-1-21	worker	A	A	A	A	A	A	A	A	A	A	A	A	A	A	A	A	A	A	A	A	A	A	A	A	A	A	A	A	A	A	A	A	A	A	A	A	A	A	A	A	A	A	A	A	A	A	A	A
W-1-22	worker	H	H	H	H	H	H	H	H	H	H	H	H	H	H	H	H	H	H	H	H	H	H	H	H	H	-	H	H	H	H	H	A	H	H	H	A	H	H	H	H	H	H	H	H	H	H	A	H
W-1-23	worker	A	A	A	A	A	A	A	A	A	A	A	A	A	A	A	A	A	A	A	A	A	A	A	A	A	A	A	A	A	A	A	A	A	A	A	A	A	A	A	A	A	H	H	H	H	H	A	H
W-1-24	worker	H	H	H	H	H	H	H	H	H	H	H	H	H	H	H	H	H	H	H	H	-	H	H	H	H	H	H	H	H	H	H	H	H	H	H	H	A	H	H	H	H	H	H	H	H	H	H	H
W-1-25	worker	H	-	H	H	-	H	H	H	H	H	H	A	H	H	H	H	H	H	H	H	H	-	H	H	H	H	-	H	H	H	H	H	H	A	H	A	H	H	H	H	H	H	H	H	H	H	A	H
W-1-26	worker	A	A	A	A	A	A	A	A	A	A	A	A	A	A	A	A	A	A	A	A	A	A	A	A	A	A	A	A	A	A	A	A	A	A	A	A	A	A	A	A	A	A	A	A	A	A	-	A
W-1-27	worker	H	H	H	H	H	H	H	H	H	H	H	H	H	H	H	H	H	H	H	H	H	A	H	H	H	H	H	H	H	H	H	H	H	-	H	H	H	H	H	H	H	H	H	H	H	A	A	H
W-1-28	worker	A	A	A	A	A	A	A	A	A	A	A	A	A	A	A	A	A	A	A	A	A	A	A	A	A	A	A	A	A	A	A	A	A	A	A	A	A	A	A	A	A	A	A	A	A	A	A	A
W-1-29	worker	A	A	A	A	A	A	A	A	A	A	A	A	A	A	A	A	A	A	A	A	A	A	A	A	A	A	A	A	H	A	H	H	H	H	H	H	H	H	H	H	H	H	H	H	H	H	-	H
W-1-2	worker	A	A	A	A	A	A	A	A	A	A	A	A	A	A	A	A	A	A	A	A	A	A	A	A	A	H	H	H	H	H	H	H	H	H	H	H	-	H	H	H	H	H	H	H	H	H	H	H
W-1-30	worker	A	A	A	A	A	A	A	A	A	A	A	A	A	A	A	A	A	A	A	A	A	A	A	A	A	A	A	A	A	A	A	A	A	A	A	A	A	A	A	A	A	A	A	A	A	A	A	A
W-1-31	worker	H	H	H	H	H	H	H	H	H	H	H	H	H	H	H	H	H	H	H	H	H	H	H	H	H	H	H	H	H	H	H	H	H	H	H	H	H	H	H	H	H	H	-	H	H	H	H	H
W-1-32	worker	H	-	H	H	H	H	H	H	H	H	H	H	H	H	H	H	H	H	-	-	H	H	H	H	H	H	H	H	H	H	A	H	H	H	H	H	H	H	H	H	H	A	H	H	A	H	H	H
W-1-33	worker	A	A	A	A	A	A	A	A	A	A	A	A	A	A	A	A	A	A	A	A	A	A	A	A	A	A	A	A	A	A	A	A	A	A	A	A	A	A	A	A	A	A	A	A	A	A	A	A
W-1-34	worker	H	H	H	H	A	H	H	H	H	A	H	H	H	H	-	H	H	H	A	A	A	A	H	H	H	H	H	H	H	H	H	H	H	H	H	H	H	H	H	H	H	H	H	H	H	H	A	A
W-1-35	worker	H	A	A	A	A	H	H	H	H	H	H	H	H	H	H	H	H	H	H	H	A	H	H	H	H	H	H	H	H	H	H	H	-	H	H	H	H	H	H	H	H	H	H	H	H	H	H	H
W-1-36	worker	A	A	A	A	A	A	A	A	A	A	A	A	A	A	A	A	A	A	A	A	H	H	H	H	H	H	H	H	H	H	H	H	H	H	H	H	H	H	H	H	H	H	H	A	H	H	H	H
W-1-37	worker	A	A	A	-	A	A	A	A	A	A	A	A	A	A	A	A	A	A	A	A	A	A	A	A	A	A	A	A	A	A	A	A	A	A	A	A	A	A	A	A	A	A	A	A	A	A	A	A
W-1-38	worker	H	H	H	H	H	H	H	H	H	H	H	H	H	H	H	H	H	H	H	H	A	A	A	A	A	A	A	A	A	A	A	A	A	A	A	A	A	A	A	A	A	A	A	A	A	A	A	A
W-1-39	worker	H	-	H	H	H	H	H	H	H	H	H	H	H	H	H	H	H	H	H	H	-	H	H	H	H	H	H	H	H	H	-	H	H	H	H	H	H	H	H	H	H	H	H	A	H	H	H	H
W-1-3	worker	A	A	A	A	A	A	A	A	A	A	A	A	H	H	H	H	H	H	H	H	H	H	H	H	H	A	H	H	H	H	H	H	H	H	H	H	H	H	H	H	H	H	H	H	H	H	H	A
W-1-40	worker	H	H	H	H	H	H	H	H	H	H	H	H	H	H	H	H	H	H	H	H	H	H	H	H	H	A	H	H	H	H	H	H	H	H	H	H	-	H	H	H	H	H	H	H	H	H	H	H
W-1-41	worker	H	H	H	H	H	H	H	H	H	H	H	H	H	H	H	H	H	H	H	H	H	H	H	H	H	A	H	H	H	H	H	H	H	H	H	A	H	H	H	H	H	H	H	H	A	A	H	H
W-1-42	worker	H	H	H	H	H	H	H	H	H	-	H	H	H	H	H	H	H	H	H	H	H	H	H	H	H	H	H	H	H	H	H	H	H	H	H	H	H	H	H	H	H	-	H	A	H	A	-	H
W-1-43	worker	A	A	A	A	A	A	A	A	A	A	A	A	A	A	A	A	A	A	A	A	A	A	A	A	A	A	A	A	A	A	A	A	A	A	A	A	A	A	A	A	A	A	A	A	A	A	A	A
W-1-44	worker	H	H	H	H	H	H	H	H	H	H	H	H	H	H	H	H	A	A	H	H	H	H	H	H	H	H	H	H	H	H	H	H	H	H	H	H	H	H	H	H	H	H	-	H	H	H	A	H
W-1-46	worker	H	H	H	H	H	H	H	H	H	H	H	H	H	H	-	H	H	H	H	H	H	H	H	H	H	H	H	H	H	H	H	H	H	H	H	H	H	H	H	H	H	H	H	H	H	H	H	H
W-1-47	worker	A	A	A	A	A	A	A	A	A	A	A	A	A	A	A	A	A	A	A	A	A	A	A	A	A	A	A	A	A	A	A	A	A	A	A	A	A	A	A	A	A	A	A	A	A	A	A	A
W-1-48	worker	A	A	A	A	A	A	A	A	A	A	A	A	A	A	A	A	A	A	A	A	A	A	A	A	A	A	A	A	A	A	A	A	A	A	A	A	A	A	A	A	A	H	H	H	H	H	H	H
W-1-49	worker	H	H	H	H	H	H	H	H	H	H	H	H	H	H	H	-	H	H	A	A	H	H	H	H	H	-	A	H	H	H	H	H	-	H	H	A	A	H	H	H	H	-	H	H	H	H	H	H
W-1-4	worker	A	A	A	A	A	A	A	A	A	A	A	A	A	A	A	A	A	A	A	A	A	A	A	A	A	A	A	A	A	A	A	A	A	A	A	A	A	A	A	A	A	A	A	A	A	A	A	A
W-1-50	worker	A	A	A	A	A	A	A	A	A	A	A	A	A	A	A	A	A	A	A	A	A	A	A	A	A	A	A	A	A	A	A	A	A	A	A	A	A	A	A	A	A	-	A	A	A	A	A	A
W-1-51	worker	A	A	A	A	A	A	A	A	A	A	A	A	A	A	A	A	A	A	A	A	A	A	A	A	A	A	A	A	A	A	A	A	A	A	A	A	A	A	A	A	A	A	A	A	A	A	A	A
W-1-52	worker	A	A	A	A	A	A	A	A	A	A	A	A	A	A	A	A	A	A	A	A	A	A	A	A	A	A	A	A	A	A	A	A	A	A	A	A	A	A	A	A	A	A	A	A	A	H	H	H
W-1-5	worker	H	H	H	-	A	H	H	H	H	H	H	H	H	H	H	H	H	H	H	-	A	H	H	H	H	A	A	A	A	A	A	A	A	A	A	A	A	A	A	A	A	A	A	A	A	A	A	A
W-1-6	worker	A	A	A	A	A	A	A	A	-	A	A	A	A	A	A	A	A	A	A	A	A	A	A	A	H	H	H	H	H	H	H	H	H	H	H	H	H	H	H	H	H	H	H	H	A	H	H	H
W-1-7	worker	A	A	A	A	A	A	A	A	A	A	A	A	A	A	A	A	A	A	A	A	A	A	A	A	A	A	A	A	A	A	A	A	A	A	A	A	A	A	A	A	A	A	A	A	A	A	A	A
W-1-8	worker	H	H	H	H	H	H	H	H	H	H	H	H	H	H	H	H	H	H	H	H	H	H	H	H	H	H	H	H	H	H	H	H	H	H	H	H	H	H	H	H	H	H	H	H	H	H	H	A
W-1-9	worker	H	H	H	H	H	H	H	H	H	H	H	H	H	H	H	H	H	H	H	H	A	A	H	H	H	A	H	H	H	H	H	H	H	H	H	H	H	H	H	H	H	H	H	-	H	H	H	H
W-2-102	worker	-	A	A	A	A	A	A	A	A	A	A	A	A	A	A	A	A	A	A	A	A	A	A	A	A	A	A	A	A	A	A	A	A	A	A	A	A	A	A	A	A	A	H	A	A	A	A	A
W-2-103	worker	A	A	A	A	A	A	A	A	A	H	-	H	H	H	H	H	H	H	H	H	H	H	H	H	H	H	A	H	H	H	H	H	H	H	H	A	H	H	H	H	H	A	A	H	H	H	A	H
W-2-104	worker	H	H	H	H	A	H	H	H	A	H	H	A	H	H	H	H	H	H	A	A	H	H	H	H	H	A	H	H	H	H	H	H	A	H	-	H	H	H	H	H	H	A	H	A	H	H	H	H
W-2-105	worker	A	A	A	A	-	A	A	A	A	A	A	A	A	A	A	A	A	A	A	A	H	H	H	H	H	H	H	H	H	H	H	H	A	A	H	A	H	H	H	H	H	H	H	H	A	H	A	H
W-2-161	worker	A	A	A	A	A	A	A	A	A	A	A	A	A	A	A	A	A	A	A	A	A	A	A	A	A	A	A	A	A	A	A	A	A	A	A	A	A	A	A	A	A	A	A	A	A	A	A	A
W-2-163	worker	H	H	H	H	H	H	H	H	H	H	H	H	H	H	H	H	H	H	H	H	H	H	H	H	H	A	H	H	H	H	A	A	A	-	A	H	H	H	H	H	H	H	H	H	H	H	H	H
W-2-164	worker	A	A	A	A	A	A	A	A	A	A	A	A	A	A	A	A	A	A	A	A	A	A	A	A	A	A	A	A	A	A	A	A	A	A	A	A	A	A	A	A	A	A	A	A	A	A	A	A
W-2-166	worker	-	H	H	H	H	H	H	H	H	H	A	H	H	H	A	H	H	H	A	A	A	H	H	H	H	H	H	H	H	H	H	H	H	A	H	H	H	H	H	H	H	H	H	A	H	H	H	-
W-2-168	worker	A	A	A	A	A	A	A	A	A	A	A	A	A	A	A	A	A	A	A	A	A	A	A	A	A	A	-	A	A	A	A	A	A	A	A	A	A	A	A	A	A	A	A	A	A	A	A	A
W-2-53	worker	A	A	A	A	A	A	A	A	A	A	A	A	A	A	A	A	A	A	A	A	A	A	A	A	A	A	A	A	A	A	A	A	A	A	A	A	A	A	A	A	A	A	A	A	A	A	A	A
W-2-55	worker	H	H	H	H	H	H	H	H	H	H	H	H	H	H	H	H	H	H	H	H	H	H	H	H	H	H	H	H	H	H	H	H	H	H	H	H	H	H	H	H	H	H	H	H	H	H	H	H
W-2-56	worker	H	-	H	H	H	H	H	H	H	H	H	H	H	H	H	H	H	H	H	H	H	H	H	H	H	H	H	H	H	H	H	H	-	H	H	H	H	H	H	H	H	-	H	H	H	A	H	H
W-2-57	worker	A	A	A	A	A	A	A	A	A	A	A	A	A	A	A	A	A	A	A	A	A	A	A	A	A	A	A	A	A	A	A	A	A	A	A	A	A	A	A	A	A	A	A	A	A	A	A	A
W-2-58	worker	A	A	A	A	A	H	H	H	H	H	H	H	H	H	H	H	H	H	A	A	H	H	H	H	H	H	H	H	H	H	H	H	H	H	H	H	H	H	H	H	H	H	H	-	H	A	H	H
W-2-59	worker	A	A	A	A	A	A	A	A	A	A	A	A	A	A	A	A	A	A	A	A	A	A	A	A	A	A	A	A	A	A	A	A	A	A	A	A	A	A	A	A	A	A	A	A	A	A	A	A
W-2-60	worker	H	H	H	H	H	H	H	H	H	H	H	H	H	H	H	H	H	H	H	H	H	H	H	H	H	H	H	H	H	H	H	H	H	H	H	H	H	H	H	H	H	A	A	H	H	H	H	H
W-2-61	worker	A	A	A	A	A	A	A	A	A	A	A	A	A	A	A	A	A	A	A	A	A	A	A	A	A	A	A	A	A	A	A	A	A	A	A	A	A	A	A	A	A	A	A	A	A	A	A	A
W-2-62	worker	A	A	A	A	A	A	A	A	A	A	A	A	A	A	A	A	A	A	A	A	A	A	A	A	A	A	A	A	A	A	A	A	A	A	A	A	A	A	A	A	A	A	A	A	A	A	A	A
W-2-63	worker	A	A	A	A	A	A	A	A	A	A	A	A	A	A	A	A	A	A	A	A	A	A	A	A	H	H	H	H	H	H	H	A	H	H	H	H	H	H	H	H	H	H	H	H	H	H	H	H
W-2-64	worker	A	A	A	A	A	A	A	A	A	A	A	A	A	A	A	A	A	A	A	A	A	A	A	A	A	A	A	A	A	A	A	A	A	A	A	A	A	A	A	A	A	A	A	A	A	A	A	A
W-2-65	worker	H	H	H	H	H	H	H	H	H	-	H	H	H	H	H	H	H	H	H	H	-	H	H	H	H	H	H	H	H	H	H	H	H	A	H	H	A	H	H	H	H	H	H	H	H	H	H	H
W-2-66	worker	H	A	H	H	A	H	H	H	H	H	H	H	H	H	H	H	H	H	A	A	H	H	H	H	H	H	H	H	H	H	H	H	H	A	H	H	H	H	H	H	H	A	A	A	A	A	A	A
W-2-67	worker	H	H	H	H	H	H	H	H	-	H	H	H	H	H	H	H	H	H	H	-	H	H	H	H	H	H	H	H	H	H	H	H	H	H	H	H	H	H	H	H	H	A	H	H	H	H	H	-
W-2-68	worker	H	H	H	H	H	H	H	H	H	H	H	H	H	H	H	H	H	H	H	H	A	H	H	H	H	H	A	H	H	H	H	H	H	H	H	H	H	H	H	H	H	H	-	H	H	A	H	H
W-2-69	worker	H	H	H	H	H	H	H	H	H	H	H	H	H	H	H	H	H	H	H	H	H	A	A	A	A	A	A	A	A	A	A	A	A	A	A	A	A	A	A	A	A	A	A	A	A	A	A	A
W-2-70	worker	A	A	A	A	A	A	A	A	A	A	A	A	A	A	A	A	A	A	A	A	A	A	A	A	A	A	A	A	A	A	A	A	A	A	H	H	H	H	H	H	H	H	H	H	H	A	H	H
W-2-71	worker	A	A	A	A	A	A	A	A	A	A	A	A	A	A	A	A	A	A	A	A	A	A	A	A	A	A	A	A	A	A	A	A	A	A	A	A	A	A	A	A	A	A	A	A	A	A	A	A
W-2-72	worker	H	H	H	H	H	H	H	H	H	H	H	H	H	H	H	H	H	H	H	H	H	A	H	H	H	H	H	H	H	H	H	H	H	H	H	H	H	H	H	H	H	A	H	A	H	H	H	A
W-2-73	worker	H	H	H	H	H	H	H	H	H	H	H	H	H	H	H	H	H	H	H	H	H	H	H	H	H	H	H	H	H	H	H	H	H	H	H	H	-	H	H	H	H	H	H	H	H	H	H	H
W-2-74	worker	H	H	H	H	H	H	H	H	H	-	H	H	H	H	H	H	H	H	H	H	H	H	H	H	H	H	A	H	H	H	H	H	A	H	H	H	H	H	H	H	H	H	H	A	H	H	H	H
W-2-75	worker	A	A	A	A	A	A	A	A	A	A	A	A	A	A	A	-	A	A	A	A	A	A	A	A	A	A	A	A	A	A	A	A	A	A	A	A	A	A	A	A	A	A	A	A	A	A	A	A
W-2-76	worker	H	A	H	H	H	H	H	H	H	H	H	H	H	H	H	H	H	H	H	H	H	H	H	H	H	H	H	H	H	H	H	H	H	H	H	H	-	H	H	H	H	-	H	H	H	-	A	A
W-2-77	worker	A	A	A	A	A	A	A	A	A	A	A	A	A	A	A	A	A	A	A	A	A	A	A	A	A	A	A	A	A	A	A	A	A	A	A	A	A	A	A	A	A	A	A	A	A	A	A	A
W-2-78	worker	H	H	H	H	H	H	H	H	H	H	H	H	H	H	H	H	H	H	H	H	H	H	H	H	H	A	A	H	A	A	A	A	A	A	A	A	A	A	A	A	A	A	A	A	A	A	A	A
W-2-79	worker	H	H	H	H	H	H	H	H	H	H	H	H	H	H	H	H	H	H	H	H	H	H	H	H	H	A	H	H	H	H	H	H	H	H	H	H	H	H	H	H	H	H	H	A	A	-	A	A
W-2-80	worker	A	A	A	A	A	A	A	A	A	A	A	A	A	A	A	A	A	A	A	A	A	A	A	A	A	A	A	A	A	A	A	A	A	A	A	A	A	A	A	A	A	A	A	A	A	A	A	A
W-2-81	worker	A	A	A	A	A	A	A	A	A	A	A	A	A	A	H	H	H	H	-	-	H	H	H	H	H	H	H	H	H	H	H	H	H	H	H	H	H	H	H	H	H	H	H	H	H	H	H	H
W-2-82	worker	A	A	A	A	A	A	A	A	A	A	A	A	A	A	A	A	A	A	A	A	A	A	A	A	A	A	A	A	A	A	A	A	A	A	A	A	A	A	A	A	A	A	A	A	A	A	A	A
W-2-83	worker	A	A	A	A	A	A	A	A	A	A	A	A	A	A	A	A	A	A	A	A	A	A	A	A	A	A	A	A	A	A	A	A	A	A	A	A	A	A	A	A	A	A	A	A	A	A	A	A
W-2-84	worker	H	H	H	H	H	A	A	A	A	A	A	A	A	A	A	A	A	A	A	A	A	A	A	A	A	A	A	A	A	A	A	A	A	A	A	A	A	A	A	A	A	-	A	A	A	A	A	A
W-2-85	worker	H	A	H	H	H	H	H	H	-	H	H	H	H	H	H	H	H	H	H	H	A	H	H	H	H	H	-	H	H	H	H	H	H	H	H	H	H	H	H	H	H	H	H	H	H	H	H	H
W-2-86	worker	A	A	A	A	A	A	A	A	A	A	A	A	A	A	A	A	A	A	A	A	A	A	A	A	A	A	A	A	A	A	A	A	A	A	-	H	H	H	H	H	H	H	H	H	H	H	H	H
W-2-87	worker	H	H	H	H	H	H	H	H	H	H	H	H	H	H	H	H	H	H	H	H	H	-	H	H	H	H	H	H	H	H	H	H	H	H	H	-	H	H	H	H	H	A	A	A	A	A	A	A
W-2-88	worker	A	A	A	A	A	A	A	A	A	H	H	H	H	H	H	H	H	H	H	H	A	A	H	H	H	H	H	H	H	H	H	H	H	H	H	H	H	H	H	H	H	A	H	H	H	H	H	H
W-2-89	worker	H	H	H	H	H	H	H	H	H	A	A	A	A	A	A	A	A	A	A	A	A	A	A	A	A	A	A	A	A	A	A	A	A	A	A	A	A	A	A	A	A	A	A	A	A	A	A	A
W-2-90	worker	H	H	H	H	H	H	H	H	H	H	H	H	H	H	H	H	H	H	A	A	A	H	H	H	H	H	A	H	H	H	H	H	H	H	H	H	H	H	H	H	H	H	H	A	H	-	H	H
W-2-91	worker	H	H	H	H	H	H	H	H	H	H	H	H	H	H	H	H	H	H	H	H	A	H	H	H	H	H	H	H	H	H	H	H	H	H	H	H	H	H	H	H	H	H	H	H	-	-	H	H
W-2-92	worker	H	H	H	H	H	H	H	H	H	H	H	H	H	H	H	H	H	H	H	H	H	H	H	H	H	H	H	H	H	H	H	H	H	H	H	H	H	H	H	H	H	H	H	H	H	A	H	-
W-2-93	worker	H	H	H	H	H	H	H	H	H	H	H	H	H	H	H	H	H	H	H	H	H	H	H	H	H	H	H	H	H	H	H	H	H	H	H	-	H	H	H	H	H	H	H	H	H	H	H	A
W-2-94	worker	H	H	H	H	H	H	H	H	H	H	-	H	H	H	H	H	H	H	H	H	H	H	H	H	H	H	H	H	H	H	A	H	H	A	H	H	H	H	H	H	H	H	H	H	H	H	H	H
W-2-95	worker	H	H	H	H	H	H	H	H	H	H	H	H	H	H	H	H	H	H	H	H	H	H	H	H	H	H	H	H	H	H	H	-	H	H	H	H	H	H	H	H	H	H	H	H	H	H	A	A
W-2-96	worker	A	A	A	A	A	A	A	A	A	A	A	A	A	A	A	A	A	A	A	A	A	A	A	A	A	A	A	A	A	A	A	A	A	A	A	A	A	A	A	A	A	A	A	A	A	A	A	A
W-2-97	worker	H	A	H	-	H	H	H	H	H	H	H	H	H	-	A	A	H	H	H	H	A	H	H	H	H	A	A	H	H	H	H	H	A	A	H	-	H	H	H	H	H	H	H	H	A	-	H	A
W-2-98	worker	A	A	A	A	A	A	A	A	A	-	A	A	A	A	A	A	A	A	A	A	A	A	H	H	H	H	H	H	H	H	A	H	H	H	H	H	H	H	H	H	H	A	H	A	H	H	H	H
W-34-169	worker	A	A	A	A	A	A	A	A	A	A	A	A	A	A	A	A	A	A	A	A	A	A	A	A	A	A	A	A	A	A	A	A	A	A	A	A	A	A	A	A	A	A	A	A	A	A	A	A
W-34-171	worker	A	A	H	H	H	H	H	H	A	H	H	H	H	H	H	H	H	H	H	H	A	H	H	H	H	H	-	H	H	H	H	A	H	-	H	H	H	H	H	H	H	A	A	A	A	A	A	A
W-34-172	worker	H	H	H	H	H	H	H	H	H	H	H	H	H	H	H	-	H	H	H	H	H	H	H	H	H	A	H	H	H	H	H	H	H	A	H	A	H	H	H	H	H	H	H	H	A	A	H	H
W-34-173	worker	-	H	H	H	A	A	A	A	A	A	A	A	A	A	A	A	A	A	A	A	A	A	A	A	A	A	A	A	A	A	A	A	A	A	A	A	A	A	A	A	A	A	A	A	A	A	A	A
W-34-174	worker	A	-	H	H	H	H	H	H	-	H	A	H	H	H	H	H	H	H	A	A	A	H	H	H	H	A	H	H	H	H	H	H	H	H	H	H	A	H	H	H	H	H	H	A	H	H	A	H
W-34-175	worker	-	A	A	A	A	A	A	A	A	A	A	A	A	A	A	A	A	A	A	A	A	A	A	A	A	A	A	A	A	A	A	A	A	A	A	A	A	A	A	A	A	A	A	A	A	A	A	A
W-34-176	worker	-	H	H	H	H	H	H	H	H	H	A	H	H	H	H	H	H	H	H	H	H	H	H	H	H	H	H	H	H	H	H	H	H	H	H	H	H	H	H	H	H	-	H	H	H	-	H	H
W-34-177	worker	A	A	A	A	A	A	A	A	A	A	A	A	A	A	A	A	A	A	A	A	A	A	A	A	A	A	A	A	A	A	A	A	A	A	A	A	A	A	A	A	A	A	A	A	H	H	H	A
W-34-179	worker	A	A	A	A	A	A	A	A	A	A	A	A	A	A	A	A	A	A	A	A	A	A	A	A	A	A	A	A	A	A	A	A	A	A	A	A	A	A	A	A	A	A	A	A	A	A	A	A
W-34-180	worker	A	A	A	A	A	A	A	A	A	A	A	A	A	A	A	A	A	A	A	A	A	A	H	H	H	-	H	H	H	H	H	H	A	H	H	H	H	H	H	H	H	H	H	H	A	A	H	H
W-34-181	worker	H	H	H	H	H	H	H	H	H	H	H	H	H	H	H	H	H	H	H	H	H	H	A	A	A	A	A	A	A	A	A	A	A	A	A	A	A	A	A	A	A	A	A	A	A	A	A	A
W-34-182	worker	A	A	A	A	A	A	A	A	A	A	A	A	A	A	A	A	A	A	A	A	A	A	A	A	A	A	A	A	A	A	A	A	A	A	A	A	A	A	A	A	A	A	A	A	A	A	A	A
W-34-183	worker	A	A	A	A	A	A	A	A	A	A	A	A	A	A	A	A	A	A	A	A	A	A	A	A	A	A	-	A	A	A	A	A	A	A	A	A	A	A	A	A	A	A	A	A	A	A	A	A
W-34-184	worker	A	A	A	A	A	A	A	A	A	A	A	A	A	A	A	A	A	A	A	A	-	H	H	H	H	H	H	H	H	H	H	H	H	H	H	-	H	H	H	H	H	H	H	H	H	H	H	H
W-34-185	worker	H	H	H	H	H	H	H	H	A	H	H	H	H	H	H	H	H	H	H	H	H	H	H	H	H	H	H	H	H	H	H	H	H	H	H	H	H	H	H	H	H	H	H	H	H	H	H	-
W-34-186	worker	A	A	A	A	A	A	A	A	A	A	A	A	A	A	A	A	A	A	A	A	A	A	A	A	A	A	A	A	A	A	A	A	A	A	A	A	A	A	A	A	A	A	A	A	A	A	A	A
W-34-187	worker	H	H	H	H	H	H	H	H	H	H	H	H	H	H	H	H	H	H	H	H	H	H	H	H	H	A	H	H	H	H	H	H	H	H	H	A	H	H	H	H	H	H	H	H	H	H	H	H
W-34-190	worker	-	H	H	H	-	H	H	H	A	H	H	A	H	A	H	H	H	H	H	H	H	H	H	H	H	H	H	H	H	H	H	H	H	-	H	H	H	H	H	H	H	A	-	A	H	H	H	H
W-34-191	worker	A	A	A	A	A	A	A	A	A	A	A	A	A	A	A	A	A	A	A	A	A	A	A	A	A	A	A	A	A	A	A	A	A	A	A	A	A	A	A	A	A	A	A	A	A	A	A	A
W-34-192	worker	A	A	A	A	A	A	A	A	A	A	A	A	A	A	A	A	A	A	A	A	A	A	A	A	A	A	A	A	A	A	A	A	A	A	H	A	A	A	A	A	A	A	A	A	A	A	A	A
W-4-107	worker	H	H	H	H	H	H	H	H	A	H	H	H	H	A	H	H	H	H	H	H	H	H	H	H	H	H	H	H	H	H	H	H	A	H	H	H	H	H	H	H	H	H	H	H	H	H	H	H
W-4-108	worker	H	A	H	H	-	H	H	H	H	A	H	H	H	A	H	H	H	H	H	H	H	A	H	H	H	H	H	H	H	H	H	H	-	A	H	H	H	H	H	H	H	-	A	H	H	H	H	H
W-4-109	worker	H	-	H	H	H	H	H	H	H	H	H	H	H	H	H	H	H	H	A	A	H	A	H	H	H	H	A	H	H	H	H	H	-	H	H	A	-	H	H	H	H	H	A	A	A	A	A	A
W-4-111	worker	A	A	A	A	A	A	A	A	A	A	A	A	A	A	A	A	A	A	A	A	A	A	A	A	A	A	A	A	A	A	A	A	A	A	A	A	A	A	A	A	A	A	A	A	A	A	A	A
W-4-112	worker	A	A	A	A	A	A	A	A	A	A	A	A	A	A	A	A	A	A	A	A	A	A	A	A	A	A	A	A	A	A	A	A	A	A	A	H	H	H	H	H	H	H	H	H	H	-	H	H
W-4-113	worker	H	H	H	H	H	H	H	H	A	H	A	H	H	H	H	H	H	H	H	H	H	H	H	H	H	H	H	H	H	H	A	H	H	H	H	H	A	H	H	H	H	H	H	A	H	H	H	H
W-4-114	worker	A	A	A	A	A	A	A	A	A	A	A	A	A	A	A	A	A	A	A	A	A	A	A	A	A	H	H	H	H	H	H	A	H	H	-	H	H	H	H	H	H	A	A	A	H	H	H	H
W-4-117	worker	H	H	H	H	H	H	H	H	H	H	H	-	H	H	H	H	H	H	H	H	H	H	H	H	H	A	H	H	H	H	H	H	H	A	H	H	H	H	H	H	H	A	H	A	H	H	H	H
W-4-118	worker	H	H	H	H	A	H	H	H	H	H	H	H	H	H	H	H	H	H	H	H	-	H	H	H	H	H	H	H	H	H	H	H	H	H	H	H	H	H	H	H	H	H	H	A	H	H	H	-
W-4-119	worker	A	A	A	A	A	A	A	A	A	A	A	A	A	A	A	A	A	A	A	A	A	A	A	A	A	A	A	A	A	A	A	A	A	A	A	A	A	A	A	A	A	A	A	A	A	A	A	A
W-4-120	worker	A	A	A	A	A	A	A	A	A	A	A	A	A	A	A	A	A	A	A	A	A	A	A	A	A	A	A	A	A	A	A	A	A	A	A	A	A	A	A	A	A	A	A	A	A	A	A	A
W-4-121	worker	A	A	A	A	A	A	A	A	A	A	A	A	A	A	A	A	A	A	A	A	A	A	A	A	A	A	A	A	A	A	-	A	A	A	A	A	A	A	A	A	A	A	A	A	A	A	A	A
W-4-122	worker	A	A	A	A	A	A	A	A	A	A	H	H	H	A	H	H	H	H	H	H	H	H	H	H	H	H	H	H	H	H	A	H	H	-	H	A	H	H	H	H	H	H	H	H	H	H	H	H
W-4-123	worker	A	H	H	H	A	H	H	H	H	A	H	H	H	A	H	H	H	H	H	H	A	A	H	H	H	H	A	H	H	H	H	H	H	-	H	H	H	H	H	H	H	H	H	H	A	H	A	H
W-4-125	worker	H	H	H	-	A	H	H	H	H	H	H	-	H	A	H	H	H	H	H	H	H	A	H	H	H	H	H	H	H	H	H	H	H	H	H	H	H	H	H	H	H	H	H	A	H	A	A	A
W-4-126	worker	H	H	H	H	H	H	H	H	A	H	H	H	H	A	H	H	H	H	H	H	H	H	H	H	H	A	H	H	H	H	H	H	H	H	H	H	H	H	H	H	H	H	A	A	A	H	H	H
W-4-127	worker	A	A	A	A	A	A	A	A	A	A	A	A	A	A	A	A	A	A	A	A	A	A	A	A	A	A	A	A	A	A	A	A	A	A	A	A	A	A	A	A	A	A	A	A	A	A	A	A
W-4-128	worker	A	A	A	A	A	A	A	A	A	A	A	A	A	A	A	A	A	A	A	A	A	A	A	A	A	A	A	A	A	A	A	A	A	A	A	A	A	A	A	A	A	A	A	A	A	A	A	A
W-4-129	worker	A	A	H	H	A	H	H	H	H	H	A	H	H	A	-	H	H	H	H	H	A	H	H	H	H	A	H	H	H	H	H	H	H	A	H	H	A	H	H	H	H	H	H	H	H	A	H	A
W-4-130	worker	A	H	H	H	H	H	H	H	A	H	H	H	H	H	H	H	H	H	H	H	A	A	A	A	A	A	A	A	A	A	A	A	A	A	A	A	A	A	A	A	A	-	A	A	A	A	A	A
W-4-131	worker	H	-	H	H	A	H	H	H	A	H	H	H	H	A	H	H	H	H	H	-	H	H	H	H	H	H	H	H	H	H	H	H	H	A	H	H	H	H	H	H	H	A	H	H	H	H	H	H
W-4-132	worker	H	H	H	H	H	H	H	H	H	A	H	H	H	A	H	H	H	H	H	H	H	H	H	H	H	H	-	H	H	H	H	A	H	A	A	A	H	H	H	H	H	H	H	A	H	H	H	H
W-4-135	worker	H	A	H	-	H	H	H	H	H	H	H	H	H	H	H	H	H	H	A	A	H	H	H	H	H	H	H	H	H	H	H	H	-	H	H	H	H	H	H	H	H	H	H	A	H	H	H	H
W-4-136	worker	A	A	A	A	A	A	A	A	A	A	A	A	A	A	A	A	A	A	A	A	A	A	A	A	A	A	A	A	A	A	A	A	A	A	A	H	A	A	A	A	A	H	H	H	H	H	H	H
W-4-137	worker	A	A	A	A	A	A	A	A	A	A	A	A	A	A	A	A	A	A	A	A	A	A	A	A	A	A	A	A	A	A	A	A	A	A	A	A	A	A	A	A	A	A	A	A	A	A	A	A
W-4-138	worker	A	A	A	A	A	A	A	A	A	A	A	A	A	A	A	A	A	A	A	A	A	A	A	A	A	A	A	A	A	A	A	A	A	A	A	A	-	A	A	A	A	A	A	H	H	H	H	H
W-4-139	worker	A	-	H	-	H	H	H	H	-	H	H	-	H	H	H	H	H	H	H	H	H	H	H	H	H	A	A	H	H	H	A	H	H	A	A	H	H	H	H	H	H	H	H	H	H	H	H	H
W-4-140	worker	H	H	H	H	H	H	H	H	H	H	H	H	H	A	H	A	H	H	H	H	A	H	H	H	H	-	A	H	H	H	H	-	H	H	H	H	H	H	H	H	H	A	H	H	H	H	H	H
W-4-141	worker	H	H	H	H	H	H	H	H	H	H	A	H	H	H	H	A	H	H	H	H	A	H	H	H	H	H	H	H	H	H	H	H	H	H	H	H	H	H	H	H	H	H	H	H	A	H	H	A
W-4-142	worker	A	A	A	A	A	A	A	A	A	A	A	A	A	A	A	A	A	A	A	A	A	A	A	A	A	A	A	A	A	A	A	A	A	A	A	A	A	A	A	A	A	A	A	A	A	A	A	A
W-4-143	worker	A	A	A	A	A	A	A	A	A	A	A	A	A	A	A	A	A	A	A	A	A	A	A	A	A	A	A	A	A	A	A	A	A	A	A	A	A	A	A	A	A	H	H	H	H	H	-	H
W-4-144	worker	H	H	H	H	H	H	H	H	H	H	H	H	H	H	H	H	H	H	H	H	H	H	H	H	H	H	H	H	H	H	H	H	H	H	H	A	A	A	A	A	H	-	A	A	A	-	H	-
W-4-145	worker	H	A	H	H	H	H	H	H	H	H	H	H	H	H	H	H	H	H	A	A	H	H	H	H	H	H	H	H	H	H	A	H	H	H	H	A	-	H	H	H	H	H	H	H	A	A	H	H
W-4-146	worker	H	H	H	H	-	H	H	H	H	H	H	A	H	H	H	H	H	H	H	H	H	H	H	H	H	H	H	H	H	H	A	-	-	A	A	H	H	H	H	H	H	A	A	H	H	H	H	H
W-4-148	worker	A	A	A	A	A	A	A	A	A	A	A	A	A	A	A	A	A	A	A	A	A	A	A	A	A	A	A	A	A	A	A	A	A	A	A	A	A	A	A	A	A	A	A	A	A	A	A	A
W-4-149	worker	H	-	H	H	A	H	H	H	H	H	H	H	H	H	H	H	H	H	H	H	A	H	H	H	H	H	H	H	H	H	H	H	-	H	H	H	H	H	H	H	H	H	H	H	A	H	H	H
W-4-150	worker	H	H	H	H	A	H	H	H	H	H	H	H	H	A	H	H	H	H	H	H	H	H	H	H	H	H	H	H	H	H	H	H	A	H	H	H	H	H	H	H	H	H	H	H	H	H	-	H
W-4-151	worker	H	-	H	H	H	H	H	H	H	A	H	H	H	H	H	H	H	H	H	H	H	H	H	H	H	H	H	H	H	H	H	H	H	-	H	H	H	H	H	H	H	H	H	H	H	H	H	A
W-4-152	worker	A	A	A	A	A	A	A	A	A	A	A	A	A	A	A	A	A	A	A	A	A	A	A	A	A	A	A	A	A	A	A	A	A	A	A	A	A	A	A	A	A	A	A	A	A	A	A	A
W-4-153	worker	H	H	H	H	A	H	H	H	H	H	-	H	H	A	-	H	H	H	H	H	H	H	H	H	H	H	H	H	H	H	H	-	-	H	H	H	H	H	H	H	H	H	H	H	H	H	-	A
W-4-154	worker	H	-	H	H	H	H	H	H	A	A	H	H	H	A	H	H	H	H	H	H	H	H	H	H	H	-	H	H	H	H	H	H	H	A	H	H	H	H	H	H	H	H	H	H	H	H	A	H
W-4-155	worker	A	A	A	A	A	A	A	A	A	A	A	A	A	A	A	A	A	A	A	A	A	A	A	A	A	A	A	A	A	A	A	A	A	A	A	A	A	A	A	A	A	A	A	A	A	A	A	A
W-4-156	worker	H	H	H	H	H	H	H	H	H	H	H	H	H	H	H	H	H	H	H	H	H	A	H	H	H	H	H	H	H	H	H	H	H	H	H	H	H	H	H	H	H	H	H	H	H	H	H	H
W-4-157	worker	H	A	H	A	-	H	H	H	A	A	A	A	A	A	A	-	A	A	A	A	A	A	A	A	A	A	A	A	A	A	A	A	A	A	A	A	A	A	A	A	A	A	A	A	A	A	A	-
W-4-158	worker	-	A	H	H	H	H	H	H	A	H	H	H	H	H	H	H	H	H	A	A	-	H	H	H	H	A	-	H	H	H	H	A	A	A	H	A	H	H	H	H	H	H	H	A	-	H	H	A
W-4-159	worker	A	A	H	H	A	H	H	H	H	H	A	H	H	H	A	H	H	H	A	A	H	H	H	H	H	H	A	H	H	H	-	A	H	H	H	H	H	H	H	H	H	H	H	A	A	H	-	H
W-4-160	worker	A	A	A	A	A	A	A	A	A	A	A	A	A	A	A	A	A	A	A	A	A	A	A	A	A	A	A	A	A	A	A	A	A	A	A	A	A	A	A	A	A	A	A	-	A	A	A	A
[truncated: 3,493 more columns]
