# Supplementary material for: QTL Mapping of Sex Determination Loci Supports an Ancient Pathway in Ants and Honey Bees
Source: PLoS Genet. 2015 Nov 6;11(11):e1005656. doi: 10.1371/journal.pgen.1005656 (PMC4636138; doi:10.1371/journal.pgen.1005656)
Supplement: S2 Data — Samples with an asterisk showed different genotypes from dominant clones at gray highlighted loci. (XLSX) [file pgen.1005656.s006.xlsx]

## Sheet: Row_data
S2 Data. Microsatellite genotype of all 181 queens and 183 males (adult males and spermathecas) in Japan (A-E) and USA (F-H). Samples with an asterisk showed different genotypes from dominant clones at gray highlighted loci.
Population	Site	Caste	CT_03471			CT_09869			L-5			CT_28597			CT_13446			Vems78			CT_04024			CT_02726			CT_00934			CT_21332			CT_06089			CT_01527			CT_7999
Japan	A	Queen	196	196		164	164		111	111		250	250		null	null		109	109		235	235		176	176		230	230		168	168		203	203		210	210
Japan	A	Queen	196	196		164	164		111	111		250	250		null	null		109	109		235	235		176	176		230	230		168	168		203	203		210	210
Japan	A	Queen	196	196		164	164		111	111		250	250		null	null		109	109		235	235		176	176		230	230		168	168		203	203		210	210
Japan	A	Queen	196	196		164	164		111	111		250	250		null	null		109	109		235	235		176	176		230	230		168	168		203	203		210	210
Japan	A	Queen	196	196		164	164		111	111		250	250		null	null		109	109		235	235		176	176		230	230		168	168		203	203		210	210
Japan	A	Queen	196	196		164	164		111	111		250	250		null	null		109	109		235	235		176	176		230	230		168	168		203	203		210	210
Japan	A	Queen	196	196		164	164		111	111		250	250		null	null		109	109		235	235		176	176		230	230		168	168		203	203		210	210
Japan	A	Queen	196	196		164	164		111	111		250	250		null	null		109	109		235	235		176	176		230	230		168	168		203	203		210	210
Japan	A	Queen	196	196		164	164		111	111		250	250		null	null		109	109		235	235		176	176		230	230		168	168		203	203		210	210
Japan	A	Queen	196	196		164	164		111	111		250	250		null	null		109	109		235	235		176	176		230	230		168	168		203	203		210	210
Japan	A	Queen	196	196		164	164		111	111		250	250		null	null		109	109		235	235		176	176		230	230		168	168		203	203		210	210
Japan	A	Queen	196	196		164	164		111	111		250	250		null	null		109	109		235	235		176	176		230	230		168	168		203	203		210	210
Japan	A	Queen	196	196		164	164		111	111		250	250		null	null		109	109		235	235		176	176		230	230		168	168		203	203		210	210
Japan	A	Queen	196	196		164	164		111	111		250	250		null	null		109	109		235	235		176	176		230	230		168	168		203	203		210	210
Japan	A	Queen	196	196		164	164		111	111		250	250		null	null		109	109		235	235		176	176		230	230		168	168		203	203		210	210
Japan	A	Queen	196	196		164	164		111	111		250	250		null	null		109	109		235	235		176	176		230	230		168	168		203	203		210	210
Japan	A	Queen	196	196		164	164		111	111		250	250		null	null		109	109		235	235		176	176		230	230		168	168		203	203		210	210
Japan	A	Queen	196	196		164	164		111	111		250	250		null	null		109	109		235	235		176	176		230	230		168	168		203	203		210	210
Japan	A	Queen	196	196		164	164		111	111		250	250		null	null		109	109		235	235		176	176		230	230		168	168		203	203		210	210
Japan	A	Queen	196	196		164	164		111	111		250	250		null	null		109	109		235	235		176	176		230	230		168	168		203	203		210	210
Japan	A	Queen	196	196		164	164		111	111		250	250		null	null		109	109		235	235		176	176		230	230		168	168		203	203		210	210
Japan	A	Queen	196	196		164	164		111	111		250	250		null	null		109	109		235	235		176	176		230	230		168	168		203	203		210	210
Japan	A	Queen	196	196		164	164		111	111		250	250		null	null		109	109		235	235		176	176		230	230		168	168		203	203		210	210
Japan	A	Queen	196	196		164	164		111	111		250	250		null	null		109	109		235	235		176	176		230	230		168	168		203	203		210	210
Japan	A	Queen	196	196		164	164		111	111		250	250		null	null		109	109		235	235		176	176		230	230		168	168		203	203		210	210
Japan	A	Queen	196	196		164	164		111	111		250	250		null	null		109	109		235	235		176	176		230	230		168	168		203	203		210	210
Japan	A	Queen	196	196		164	164		111	111		250	250		null	null		109	109		235	235		176	176		230	230		168	168		203	203		210	210
Japan	A	Queen	196	196		164	164		111	111		250	250		null	null		109	109		235	235		176	176		230	230		168	168		203	203		210	210
Japan	A	Spermatheca		200			172			113			263			null			118			243			184			232			179			201			215
Japan	A	Spermatheca		200			172			113			263			null			118			243			184			232			179			201			215
Japan	A	Spermatheca		200			172			113			263			null			118			243			184			232			179			201			215
Japan	A	Spermatheca		200			172			113			263			null			118			243			184			232			179			201			215
Japan	A	Spermatheca		200			172			113			263			null			118			243			184			232			179			201			215
Japan	A	Spermatheca		200			172			113			263			null			118			243			184			232			179			201			215
Japan	A	Spermatheca*		200			172			111			263			null			118			243			184			232			179			201			215
Japan	A	Spermatheca*		200			172			113			263			null			118			243			184			232			168			201			215
Japan	A	Spermatheca		200			172			113			263			null			118			243			184			232			179			201			215
Japan	A	Spermatheca		200			172			113			263			null			118			243			184			232			179			201			215
Japan	A	Spermatheca		200			172			113			263			null			118			243			184			232			179			201			215
Japan	A	Spermatheca		200			172			113			263			null			118			243			184			232			179			201			215
Japan	A	Spermatheca		200			172			113			263			null			118			243			184			232			179			201			215
Japan	A	Spermatheca		200			172			113			263			null			118			243			184			232			179			201			215
Japan	A	Spermatheca		200			172			113			263			null			118			243			184			232			179			201			215
Japan	A	Spermatheca		200			172			113			263			null			118			243			184			232			179			201			215
Japan	A	Spermatheca		200			172			113			263			null			118			243			184			232			179			201			215
Japan	A	Spermatheca		200			172			113			263			null			118			243			184			232			179			201			215
Japan	A	Spermatheca		200			172			113			263			null			118			243			184			232			179			201			215
Japan	A	Spermatheca		200			172			113			263			null			118			243			184			232			179			201			215
Japan	A	Spermatheca		200			172			113			263			null			118			243			184			232			179			201			215
Japan	A	Spermatheca		200			172			113			263			null			118			243			184			232			179			201			215
Japan	A	Spermatheca		200			172			113			263			null			118			243			184			232			179			201			215
Japan	A	Spermatheca		200			172			113			263			null			118			243			184			232			179			201			215
Japan	A	Spermatheca		200			172			113			263			null			118			243			184			232			179			201			215
Japan	A	Spermatheca		200			172			113			263			null			118			243			184			232			179			201			215
Japan	A	Spermatheca		200			172			113			263			null			118			243			184			232			179			201			215
Japan	A	Spermatheca		200			172			113			263			null			118			243			184			232			179			201			215
Japan	B	Queen	187	187		164	164		111	111		null	null		null	null		109	109		250	250		166	166		null	null		168	168		203	203		210	210
Japan	B	Queen	187	187		164	164		111	111		null	null		null	null		109	109		250	250		166	166		null	null		168	168		203	203		210	210
Japan	B	Queen	187	187		164	164		111	111		null	null		null	null		109	109		250	250		166	166		null	null		168	168		203	203		210	210
Japan	B	Queen	187	187		164	164		111	111		null	null		null	null		109	109		250	250		166	166		null	null		168	168		203	203		210	210
Japan	B	Queen	187	187		164	164		111	111		null	null		null	null		109	109		250	250		166	166		null	null		168	168		203	203		210	210
Japan	B	Queen	187	187		164	164		111	111		null	null		null	null		109	109		250	250		166	166		null	null		168	168		203	203		210	210
Japan	B	Queen	187	187		164	164		111	111		null	null		null	null		109	109		250	250		166	166		null	null		168	168		203	203		210	210
Japan	B	Queen	187	187		164	164		111	111		null	null		null	null		109	109		250	250		166	166		null	null		168	168		203	203		210	210
Japan	B	Queen	187	187		164	164		111	111		null	null		null	null		109	109		250	250		166	166		null	null		168	168		203	203		210	210
Japan	B	Queen	187	187		164	164		111	111		null	null		null	null		109	109		250	250		166	166		null	null		168	168		203	203		210	210
Japan	B	Queen	187	187		164	164		111	111		null	null		null	null		109	109		250	250		166	166		null	null		168	168		203	203		210	210
Japan	B	Queen	187	187		164	164		111	111		null	null		null	null		109	109		250	250		166	166		null	null		168	168		203	203		210	210
Japan	B	Queen	187	187		164	164		111	111		null	null		null	null		109	109		250	250		166	166		null	null		168	168		203	203		210	210
Japan	B	Queen	187	187		164	164		111	111		null	null		null	null		109	109		250	250		166	166		null	null		168	168		203	203		210	210
Japan	B	Queen	187	187		164	164		111	111		null	null		null	null		109	109		250	250		166	166		null	null		168	168		203	203		210	210
Japan	B	Queen	187	187		164	164		111	111		null	null		null	null		109	109		250	250		166	166		null	null		168	168		203	203		210	210
Japan	B	Queen	187	187		164	164		111	111		null	null		null	null		109	109		250	250		166	166		null	null		168	168		203	203		210	210
Japan	B	Queen	187	187		164	164		111	111		null	null		null	null		109	109		250	250		166	166		null	null		168	168		203	203		210	210
Japan	B	Queen	187	187		164	164		111	111		null	null		null	null		109	109		250	250		166	166		null	null		168	168		203	203		210	210
Japan	B	Queen	187	187		164	164		111	111		null	null		null	null		109	109		250	250		166	166		null	null		168	168		203	203		210	210
Japan	B	Queen	187	187		164	164		111	111		null	null		null	null		109	109		250	250		166	166		null	null		168	168		203	203		210	210
Japan	B	Queen	187	187		164	164		111	111		null	null		null	null		109	109		250	250		166	166		null	null		168	168		203	203		210	210
Japan	B	Queen	187	187		164	164		111	111		null	null		null	null		109	109		250	250		166	166		null	null		168	168		203	203		210	210
Japan	B	Queen	187	187		164	164		111	111		null	null		null	null		109	109		250	250		166	166		null	null		168	168		203	203		210	210
Japan	B	Spermatheca		210			183			113			263			162			118			252			172			null			null			203			215
Japan	B	Spermatheca		210			183			113			263			162			118			252			172			null			null			203			215
Japan	B	Male		210			183			113			263			162			118			252			172			null			null			203			215
Japan	B	Spermatheca*		210			183			113			263			162			109			252			172			null			null			203			215
Japan	B	Spermatheca		210			183			113			263			162			118			252			172			null			null			203			215
Japan	B	Spermatheca		210			183			113			263			162			118			252			172			null			null			203			215
Japan	B	Spermatheca		210			183			113			263			162			118			252			172			null			null			203			215
Japan	B	Spermatheca		210			183			113			263			162			118			252			172			null			null			203			215
Japan	B	Spermatheca		210			183			113			263			162			118			252			172			null			null			203			215
Japan	B	Spermatheca		210			183			113			263			162			118			252			172			null			null			203			215
Japan	B	Spermatheca		210			183			113			263			162			118			252			172			null			null			203			215
Japan	B	Spermatheca		210			183			113			263			162			118			252			172			null			null			203			215
Japan	B	Spermatheca*		210			183			113			263			162			109			252			172			null			null			203			215
Japan	B	Spermatheca*		210			183			113			263			162			109			252			172			null			null			203			215
Japan	B	Spermatheca		210			183			113			263			162			118			252			172			null			null			203			215
Japan	B	Spermatheca		210			183			113			263			162			118			252			172			null			null			203			215
Japan	B	Spermatheca		210			183			113			263			162			118			252			172			null			null			203			215
Japan	B	Spermatheca		210			183			113			263			162			118			252			172			null			null			203			215
Japan	B	Spermatheca*		210			183			113			263			162			118			252			172			null			null			203			210
Japan	B	Spermatheca*		210			183			113			263			162			118			252			172			null			null			203			210
Japan	B	Spermatheca		210			183			113			263			162			118			252			172			null			null			203			215
Japan	B	Spermatheca		210			183			113			263			162			118			252			172			null			null			203			215
Japan	B	Male		210			183			113			263			162			118			252			172			null			null			203			215
Japan	B	Male		210			183			113			263			162			118			252			172			null			null			203			215
Japan	C	Queen	185	185		164	164		111	111		null	null		null	null		109	109		235	235		166	166		230	230		168	168		203	203		200	200
Japan	C	Queen	185	185		164	164		111	111		null	null		null	null		109	109		235	235		166	166		230	230		168	168		203	203		200	200
Japan	C	Queen	185	185		164	164		111	111		null	null		null	null		109	109		235	235		166	166		230	230		168	168		203	203		200	200
Japan	C	Queen	185	185		164	164		111	111		null	null		null	null		109	109		235	235		166	166		230	230		168	168		203	203		200	200
Japan	C	Queen	185	185		164	164		111	111		null	null		null	null		109	109		235	235		166	166		230	230		168	168		203	203		200	200
Japan	C	Queen	185	185		164	164		111	111		null	null		null	null		109	109		235	235		166	166		230	230		168	168		203	203		200	200
Japan	C	Queen*	185	185		164	164		111	111		null	null		null	null		109	109		250	250		166	166		230	230		168	168		201	201		200	200
Japan	C	Queen*	185	185		164	164		111	111		null	null		null	null		109	109		250	250		166	166		230	230		168	168		201	201		200	200
Japan	C	Queen*	185	185		164	164		111	111		null	null		null	null		109	109		250	250		166	166		230	230		168	168		201	201		200	200
Japan	C	Queen	185	185		164	164		111	111		null	null		null	null		109	109		235	235		166	166		230	230		168	168		203	203		200	200
Japan	C	Queen	185	185		164	164		111	111		null	null		null	null		109	109		235	235		166	166		230	230		168	168		203	203		200	200
Japan	C	Queen	185	185		164	164		111	111		null	null		null	null		109	109		235	235		166	166		230	230		168	168		203	203		200	200
Japan	C	Queen	185	185		164	164		111	111		null	null		null	null		109	109		235	235		166	166		230	230		168	168		203	203		200	200
Japan	C	Queen	185	185		164	164		111	111		null	null		null	null		109	109		235	235		166	166		230	230		168	168		203	203		200	200
Japan	C	Queen	185	185		164	164		111	111		null	null		null	null		109	109		235	235		166	166		230	230		168	168		203	203		200	200
Japan	C	Queen*	185	185		164	164		111	111		null	null		null	null		109	109		250	250		166	166		230	230		168	168		201	201		200	200
Japan	C	Queen*	185	185		164	164		111	111		null	null		null	null		109	109		250	250		166	166		230	230		168	168		201	201		200	200
Japan	C	Queen*	185	185		164	164		111	111		null	null		null	null		109	109		250	250		166	166		230	230		168	168		201	201		200	200
Japan	C	Queen	185	185		164	164		111	111		null	null		null	null		109	109		235	235		166	166		230	230		168	168		203	203		200	200
Japan	C	Queen	185	185		164	164		111	111		null	null		null	null		109	109		235	235		166	166		230	230		168	168		203	203		200	200
Japan	C	Queen	185	185		164	164		111	111		null	null		null	null		109	109		235	235		166	166		230	230		168	168		203	203		200	200
Japan	C	Queen	185	185		164	164		111	111		null	null		null	null		109	109		235	235		166	166		230	230		168	168		203	203		200	200
Japan	C	Queen*	185	185		164	164		111	111		null	null		null	null		109	109		250	250		166	166		230	230		168	168		201	201		200	200
Japan	C	Queen	185	185		164	164		111	111		null	null		null	null		109	109		235	235		166	166		230	230		168	168		203	203		200	200
Japan	C	Spermatheca		190			167			113			263			162			118			243			176			232			180			201			205
Japan	C	Spermatheca		190			167			113			263			162			118			243			176			232			180			201			205
Japan	C	Spermatheca		190			167			113			263			162			118			243			176			232			180			201			205
Japan	C	Spermatheca		190			167			113			263			162			118			243			176			232			180			201			205
Japan	C	Spermatheca		190			167			113			263			162			118			243			176			232			180			201			205
Japan	C	Spermatheca		190			167			113			263			162			118			243			176			232			180			201			205
Japan	C	Spermatheca		190			167			113			263			162			118			243			176			232			180			201			205
Japan	C	Spermatheca		190			167			113			263			162			118			243			176			232			180			201			205
Japan	C	Spermatheca		190			167			113			263			162			118			243			176			232			180			201			205
Japan	C	Spermatheca		190			167			113			263			162			118			243			176			232			180			201			205
Japan	C	Spermatheca		190			167			113			263			162			118			243			176			232			180			201			205
Japan	C	Spermatheca		190			167			113			263			162			118			243			176			232			180			201			205
Japan	C	Spermatheca		190			167			113			263			162			118			243			176			232			180			201			205
Japan	C	Spermatheca		190			167			113			263			162			118			243			176			232			180			201			205
Japan	C	Spermatheca		190			167			113			263			162			118			243			176			232			180			201			205
Japan	C	Spermatheca		190			167			113			263			162			118			243			176			232			180			201			205
Japan	C	Spermatheca		190			167			113			263			162			118			243			176			232			180			201			205
Japan	C	Spermatheca		190			167			113			263			162			118			243			176			232			180			201			205
Japan	C	Spermatheca		190			167			113			263			162			118			243			176			232			180			201			205
Japan	C	Male		190			167			113			263			162			118			243			176			232			180			201			205
Japan	C	Male		190			167			113			263			162			118			243			176			232			180			201			205
Japan	C	Male		190			167			113			263			162			118			243			176			232			180			201			205
Japan	C	Male		190			167			113			263			162			118			243			176			232			180			201			205
Japan	C	Male		190			167			113			263			162			118			243			176			232			180			201			205
Japan	D	Queen	185	185		164	164		109	109		null	null		null	null		109	109		272	272		166	166		235	235		168	168		202	202		210	210
Japan	D	Queen	185	185		164	164		109	109		null	null		null	null		109	109		272	272		166	166		235	235		168	168		202	202		210	210
Japan	D	Queen	185	185		164	164		109	109		null	null		null	null		109	109		272	272		166	166		235	235		168	168		202	202		210	210
Japan	D	Queen	185	185		164	164		109	109		null	null		null	null		109	109		272	272		166	166		235	235		168	168		202	202		210	210
Japan	D	Queen	185	185		164	164		109	109		null	null		null	null		109	109		272	272		166	166		235	235		168	168		202	202		210	210
Japan	D	Queen	185	185		164	164		109	109		null	null		null	null		109	109		272	272		166	166		235	235		168	168		202	202		210	210
Japan	D	Queen	185	185		164	164		109	109		null	null		null	null		109	109		272	272		166	166		235	235		168	168		202	202		210	210
Japan	D	Queen	185	185		164	164		109	109		null	null		null	null		109	109		272	272		166	166		235	235		168	168		202	202		210	210
Japan	D	Queen	185	185		164	164		109	109		null	null		null	null		109	109		272	272		166	166		235	235		168	168		202	202		210	210
Japan	D	Queen	185	185		164	164		109	109		null	null		null	null		109	109		272	272		166	166		235	235		168	168		202	202		210	210
Japan	D	Queen	185	185		164	164		109	109		null	null		null	null		109	109		272	272		166	166		235	235		168	168		202	202		210	210
Japan	D	Queen	185	185		164	164		109	109		null	null		null	null		109	109		272	272		166	166		235	235		168	168		202	202		210	210
Japan	D	Queen	185	185		164	164		109	109		null	null		null	null		109	109		272	272		166	166		235	235		168	168		202	202		210	210
Japan	D	Queen	185	185		164	164		109	109		null	null		null	null		109	109		272	272		166	166		235	235		168	168		202	202		210	210
Japan	D	Queen	185	185		164	164		109	109		null	null		null	null		109	109		272	272		166	166		235	235		168	168		202	202		210	210
Japan	D	Queen	185	185		164	164		109	109		null	null		null	null		109	109		272	272		166	166		235	235		168	168		202	202		210	210
Japan	D	Queen	185	185		164	164		109	109		null	null		null	null		109	109		272	272		166	166		235	235		168	168		202	202		210	210
Japan	D	Queen	185	185		164	164		109	109		null	null		null	null		109	109		272	272		166	166		235	235		168	168		202	202		210	210
Japan	D	Queen	185	185		164	164		109	109		null	null		null	null		109	109		272	272		166	166		235	235		168	168		202	202		210	210
Japan	D	Queen	185	185		164	164		109	109		null	null		null	null		109	109		272	272		166	166		235	235		168	168		202	202		210	210
Japan	D	Queen	185	185		164	164		109	109		null	null		null	null		109	109		272	272		166	166		235	235		168	168		202	202		210	210
Japan	D	Queen	185	185		164	164		109	109		null	null		null	null		109	109		272	272		166	166		235	235		168	168		202	202		210	210
Japan	D	Queen	185	185		164	164		109	109		null	null		null	null		109	109		272	272		166	166		235	235		168	168		202	202		210	210
Japan	D	Queen	185	185		164	164		109	109		null	null		null	null		109	109		272	272		166	166		235	235		168	168		202	202		210	210
Japan	D	Spermatheca		190			null			111			null			null			118			null			176			233			null			202			210
Japan	D	Spermatheca		190			null			111			null			null			118			null			176			233			null			202			210
Japan	D	Spermatheca		190			null			111			null			null			118			null			176			233			null			202			210
Japan	D	Spermatheca		190			null			111			null			null			118			null			176			233			null			202			210
Japan	D	Spermatheca		190			null			111			null			null			118			null			176			233			null			202			210
Japan	D	Spermatheca		190			null			111			null			null			118			null			176			233			null			202			210
Japan	D	Spermatheca		190			null			111			null			null			118			null			176			233			null			202			210
Japan	D	Spermatheca		190			null			111			null			null			118			null			176			233			null			202			210
Japan	D	Spermatheca		190			null			111			null			null			118			null			176			233			null			202			210
Japan	D	Spermatheca		190			null			111			null			null			118			null			176			233			null			202			210
Japan	D	Spermatheca		190			null			111			null			null			118			null			176			233			null			202			210
Japan	D	Spermatheca		190			null			111			null			null			118			null			176			233			null			202			210
Japan	D	Spermatheca		190			null			111			null			null			118			null			176			233			null			202			210
Japan	D	Spermatheca		190			null			111			null			null			118			null			176			233			null			202			210
Japan	D	Spermatheca		190			null			111			null			null			118			null			176			233			null			202			210
Japan	D	Spermatheca		190			null			111			null			null			118			null			176			233			null			202			210
Japan	D	Spermatheca		190			null			111			null			null			118			null			176			233			null			202			210
Japan	D	Spermatheca		190			null			111			null			null			118			null			176			233			null			202			210
Japan	D	Spermatheca		190			null			111			null			null			118			null			176			233			null			202			210
Japan	D	Spermatheca		190			null			111			null			null			118			null			176			233			null			202			210
Japan	D	Spermatheca		190			null			111			null			null			118			null			176			233			null			202			210
Japan	D	Spermatheca		190			null			111			null			null			118			null			176			233			null			202			210
Japan	D	Spermatheca		190			null			111			null			null			118			null			176			233			null			202			210
Japan	D	Male		190			null			111			null			null			118			null			176			233			null			202			210
Japan	E	Queen	185	185		164	164		111	111		252	252		null	null		109	109		260	260		175	175		230	236		168	168		203	203		210	210
Japan	E	Queen	185	185		164	164		111	111		252	252		null	null		109	109		260	260		175	175		230	236		168	168		203	203		210	210
Japan	E	Queen	185	185		164	164		111	111		252	252		null	null		109	109		260	260		175	175		230	236		168	168		203	203		210	210
Japan	E	Queen	185	185		164	164		111	111		252	252		null	null		109	109		260	260		175	175		230	236		168	168		203	203		210	210
Japan	E	Queen	185	185		164	164		111	111		252	252		null	null		109	109		260	260		175	175		230	236		168	168		203	203		210	210
Japan	E	Queen	185	185		164	164		111	111		252	252		null	null		109	109		260	260		175	175		230	236		168	168		203	203		210	210
Japan	E	Queen	185	185		164	164		111	111		252	252		null	null		109	109		260	260		175	175		230	236		168	168		203	203		210	210
Japan	E	Queen	185	185		164	164		111	111		252	252		null	null		109	109		260	260		175	175		230	236		168	168		203	203		210	210
Japan	E	Queen	185	185		164	164		111	111		252	252		null	null		109	109		260	260		175	175		230	236		168	168		203	203		210	210
Japan	E	Queen	185	185		164	164		111	111		252	252		null	null		109	109		260	260		175	175		230	236		168	168		203	203		210	210
Japan	E	Queen	185	185		164	164		111	111		252	252		null	null		109	109		260	260		175	175		230	236		168	168		203	203		210	210
Japan	E	Queen	185	185		164	164		111	111		252	252		null	null		109	109		260	260		175	175		230	236		168	168		203	203		210	210
Japan	E	Queen	185	185		164	164		111	111		252	252		null	null		109	109		260	260		175	175		230	236		168	168		203	203		210	210
Japan	E	Queen	185	185		164	164		111	111		252	252		null	null		109	109		260	260		175	175		230	236		168	168		203	203		210	210
Japan	E	Queen	195	195		164	164		111	111		252	252		null	null		109	109		260	260		175	175		230	236		168	168		203	203		210	210
Japan	E	Queen	185	185		164	164		111	111		252	252		null	null		109	109		260	260		175	175		230	236		168	168		203	203		210	210
Japan	E	Queen	185	185		164	164		111	111		252	252		null	null		109	109		260	260		175	175		230	236		168	168		203	203		210	210
Japan	E	Queen	185	185		164	164		111	111		252	252		null	null		109	109		260	260		175	175		230	236		168	168		203	203		210	210
Japan	E	Queen	185	185		164	164		111	111		252	252		null	null		109	109		260	260		175	175		230	236		168	168		203	203		210	210
Japan	E	Queen	185	185		164	164		111	111		252	252		null	null		109	109		260	260		175	175		230	236		168	168		203	203		210	210
Japan	E	Queen	185	185		164	164		111	111		252	252		null	null		109	109		260	260		175	175		230	236		168	168		203	203		210	210
Japan	E	Queen	185	185		164	164		111	111		252	252		null	null		109	109		260	260		175	175		230	236		168	168		203	203		210	210
Japan	E	Queen	185	185		164	164		111	111		252	252		null	null		109	109		260	260		175	175		230	236		168	168		203	203		210	210
Japan	E	Queen	185	195		164	164		111	111		252	252		null	null		109	109		260	260		175	175		230	236		168	168		203	203		210	210
Japan	E	Queen	185	185		164	164		111	111		252	252		null	null		109	109		260	260		175	175		230	236		168	168		203	203		210	210
Japan	E	Queen	185	185		164	164		111	111		252	252		null	null		109	109		260	260		175	175		230	236		168	168		203	203		210	210
Japan	E	Male		200			168			113			260			168			118			250			172			232			174			201			210
Japan	E	Male		200			168			113			260			168			118			250			172			232			174			201			210
Japan	E	Male		200			168			113			260			168			118			250			172			232			174			201			210
Japan	E	Male		200			168			113			260			168			118			250			172			232			174			201			210
Japan	E	Spermatheca		200			168			113			260			168			118			250			172			232			174			201			210
Japan	E	Spermatheca		200			168			113			260			168			118			250			172			232			174			201			210
Japan	E	Spermatheca		200			168			113			260			168			118			250			172			232			174			201			210
Japan	E	Spermatheca		200			168			113			260			168			118			250			172			232			174			201			210
Japan	E	Spermatheca		200			168			113			260			168			118			250			172			232			174			201			210
Japan	E	Spermatheca		200			168			113			260			168			118			250			172			232			174			201			210
Japan	E	Spermatheca		200			168			113			260			168			118			250			172			232			174			201			210
Japan	E	Spermatheca		200			168			113			260			168			118			250			172			232			174			201			210
Japan	E	Spermatheca		200			168			113			260			168			118			250			172			232			174			201			210
Japan	E	Spermatheca*		200			168			113			260			168			118			250			175			232			174			203			210
Japan	E	Spermatheca		200			168			113			260			168			118			250			172			232			174			201			210
Japan	E	Spermatheca*		200			164			113			260			168			118			250			172			232			174			203			210
Japan	E	Spermatheca		200			168			113			260			168			118			250			172			232			174			201			210
Japan	E	Spermatheca*		200			164			113			260			168			118			250			172			232			174			201			210
Japan	E	Spermatheca		200			168			113			260			168			118			250			172			232			174			201			210
Japan	E	Spermatheca		200			168			113			260			168			118			250			172			232			174			201			210
Japan	E	Spermatheca		200			168			113			260			168			118			250			172			232			174			201			210
Japan	E	Spermatheca*		200			164			113			260			168			118			250			172			232			174			201			210
USA	F	Queen	196	196		164	164		111	111		253	253		null	null		108	108		251	251		178	178		236	236		168	168		205	205		210	210		243	243
USA	F	Queen	196	196		164	164		111	111		253	253		null	null		108	108		251	251		178	178		236	236		168	168		205	205		210	210		243	243
USA	F	Queen	196	196		164	164		111	111		253	253		null	null		108	108		251	251		178	178		236	236		168	168		205	205		210	210		243	243
USA	F	Queen	196	196		164	164		111	111		253	253		null	null		108	108		251	251		178	178		236	236		168	168		205	205		210	210		243	243
USA	F	Queen	196	196		164	164		111	111		253	253		null	null		108	108		251	251		178	178		236	236		168	168		205	205		210	210		243	243
USA	F	Queen	196	196		164	164		111	111		253	253		null	null		108	108		251	251		178	178		236	236		168	168		205	205		210	210		243	243
USA	F	Queen	196	196		164	164		111	111		253	253		null	null		108	108		251	251		178	178		236	236		168	168		205	205		210	210		243	243
USA	F	Queen	196	196		164	164		111	111		253	253		null	null		108	108		251	251		178	178		236	236		168	168		205	205		210	210		243	243
USA	F	Queen	196	196		164	164		111	111		253	253		null	null		108	108		251	251		178	178		236	236		168	168		205	205		210	210		243	243
USA	F	Queen	196	196		164	164		111	111		253	253		null	null		108	108		251	251		178	178		236	236		168	168		205	205		210	210		243	243
USA	F	Queen	196	196		164	164		111	111		253	253		null	null		108	108		251	251		178	178		236	236		168	168		205	205		210	210		243	243
USA	F	Queen	196	196		164	164		111	111		253	253		null	null		108	108		251	251		178	178		236	236		168	168		205	205		210	210		243	243
USA	F	Queen	196	196		164	164		111	111		253	253		null	null		108	108		251	251		178	178		236	236		168	168		205	205		210	210		243	243
USA	F	Queen	196	196		164	164		111	111		253	253		null	null		108	108		251	251		178	178		236	236		168	168		205	205		210	210		243	243
USA	F	Queen	196	196		164	164		111	111		253	253		null	null		108	108		251	251		178	178		236	236		168	168		205	205		210	210		243	243
USA	F	Queen	196	196		164	164		111	111		253	253		null	null		108	108		251	251		178	178		236	236		168	168		205	205		210	210		243	243
USA	F	Queen	196	196		164	164		111	111		253	253		null	null		108	108		251	251		178	178		236	236		168	168		205	205		210	210		243	243
USA	F	Queen	196	196		164	164		111	111		253	253		null	null		108	108		251	251		178	178		236	236		168	168		205	205		210	210		243	243
USA	F	Queen	196	196		164	164		111	111		253	253		null	null		108	108		251	251		178	178		236	236		168	168		205	205		210	210		243	243
USA	F	Queen	196	196		164	164		111	111		253	253		null	null		108	108		251	251		178	178		236	236		168	168		205	205		210	210		243	243
USA	F	Queen	196	196		164	164		111	111		253	253		null	null		108	108		251	251		178	178		236	236		168	168		205	205		210	210		243	243
USA	F	Queen	196	196		164	164		111	111		253	253		null	null		108	108		251	251		178	178		236	236		168	168		205	205		210	210		243	243
USA	F	Queen	196	196		164	164		111	111		253	253		null	null		108	108		251	251		178	178		236	236		168	168		205	205		210	210		243	243
USA	F	Spermatheca		220			172			113			263			168			118			254			174			226			179			203			210			251
USA	F	Spermatheca		220			172			113			263			168			118			254			174			226			179			203			210			251
USA	F	Spermatheca*		220			172			113			263			168			108			254			174			226			179			203			210			251
USA	F	Spermatheca*		220			172			113			263			168			108			254			174			226			179			203			210			251
USA	F	Spermatheca*		196			164			113			253			168		108	118			251			178		226	236		168	179			205			210			243
USA	F	Male		220			172			113			263			168			118			254			174			226			179			203			210			251
USA	F	Male		220			172			113			263			168			118			254			174			226			179			203			210			251
USA	F	Spermatheca*		220			172			113		253	263			168			108		251	254			178			226		168	179			203			210		243	251
USA	F	Spermatheca		220			172			113			263			168			118			254			174			226			179			203			210			251
USA	F	Spermatheca		220			172			113			263			168			118			254			174			226			179			203			210			251
USA	F	Spermatheca		220			172			113			263			168			118			254			174			226			179			203			210			251
USA	F	Spermatheca*		220			172			113			253			168			118			254			174			226			179			203			210			251
USA	F	Spermatheca*	196	220		164	172		111	113		253	263			168		108	118		251	254		178	174		226	236		168	179		203	205			210		243	251
USA	F	Spermatheca		220			172			113			263			168			118			254			174			226			179			203			210			251
USA	F	Spermatheca		220			172			113			263			168			118			254			174			226			179			203			210			251
USA	F	Spermatheca		220			172			113			263			168			118			254			174			226			179			203			210			251
USA	F	Spermatheca		220			172			113			263			168			118			254			174			226			179			203			210			251
USA	F	Spermatheca		220			172			113			263			168			118			254			174			226			179			203			210			251
USA	F	Spermatheca*	196	220			172			113			263			168			118		251	254			174			226			179			203			210			251
USA	F	Male		220			172			113			263			168			118			254			174			226			179			203			210			251
USA	F	Male		220			172			113			263			168			118			254			174			226			179			203			210			251
USA	F	Male		220			172			113			263			168			118			254			174			226			179			203			210			251
USA	F	Male		220			172			113			263			168			118			254			174			226			179			203			210			251
USA	F	Male		220			172			113			263			168			118			254			174			226			179			203			210			251
USA	F	Male		220			172			113			263			168			118			254			174			226			179			203			210			251
USA	F	Male		220			172			113			263			168			118			254			174			226			179			203			210			251
USA	G	Queen	196	196		164	164		111	111		253	253		0	0		108	108		251	251		178	178		236	236		168	168		205	205		210	210		243	243
USA	G	Queen	196	196		164	164		111	111		253	253		0	0		108	108		251	251		178	178		236	236		168	168		205	205		210	210		243	243
USA	G	Queen	196	196		164	164		111	111		253	253		0	0		108	108		251	251		178	178		236	236		168	168		205	205		210	210		243	243
USA	G	Queen	196	196		164	164		111	111		253	253		0	0		108	108		251	251		178	178		236	236		168	168		205	205		210	210		243	243
USA	G	Queen	196	196		164	164		111	111		253	253		0	0		108	108		251	251		178	178		236	236		168	168		205	205		210	210		243	243
USA	G	Queen	196	196		164	164		111	111		253	253		0	0		108	108		251	251		178	178		236	236		168	168		205	205		210	210		243	243
USA	G	Queen	196	196		164	164		111	111		253	253		0	0		108	108		251	251		178	178		236	236		168	168		205	205		210	210		243	243
USA	G	Queen	196	196		164	164		111	111		253	253		0	0		108	108		251	251		178	178		236	236		168	168		205	205		210	210		243	243
USA	G	Queen	196	196		164	164		111	111		253	253		0	0		108	108		251	251		178	178		236	236		168	168		205	205		210	210		243	243
USA	G	Queen	196	196		164	164		111	111		253	253		0	0		108	108		251	251		178	178		236	236		168	168		205	205		210	210		243	243
USA	G	Male		220			172			113			263			168			118			254			174			226			179			203			210			251
USA	G	Spermatheca*		220		164	172			113			263			168			118			254			174			226			179			203			210			251
USA	G	Spermatheca		220			172			113			263			168			118			254			174			226			179			203			210			251
USA	G	Spermatheca*		220		164	172			113			263			168			118		251	254			174			226			179			203			210			251
USA	G	Spermatheca		220			172			113			263			168			118			254			174			226			179			203			210			251
USA	G	Spermatheca*		220		164	172			113			263			168			118			254			174			226			179			203			210			251
USA	G	Spermatheca		220			172			113			263			168			118			254			174			226			179			203			210			251
USA	H	Queen	196	196		164	164		111	111		253	253		null	null		108	108		251	251		178	178		236	236		168	168		205	205		210	210		243	243
USA	H	Queen	196	196		164	164		111	111		253	253		null	null		108	108		251	251		178	178		236	236		168	168		205	205		210	210		243	243
USA	H	Queen	196	196		164	164		111	111		253	253		null	null		108	108		251	251		178	178		236	236		168	168		205	205		210	210		243	243
USA	H	Queen	196	196		164	164		111	111		253	253		null	null		108	108		251	251		178	178		236	236		168	168		205	205		210	210		243	243
USA	H	Queen	196	196		164	164		111	111		253	253		null	null		108	108		251	251		178	178		236	236		168	168		205	205		210	210		243	243
USA	H	Queen	196	196		164	164		111	111		253	253		null	null		108	108		251	251		178	178		236	236		168	168		205	205		210	210		243	243
USA	H	Queen	196	196		164	164		111	111		253	253		null	null		108	108		251	251		178	178		236	236		168	168		205	205		210	210		243	243
USA	H	Queen	196	196		164	164		111	111		253	253		null	null		108	108		251	251		178	178		236	236		168	168		205	205		210	210		243	243
USA	H	Queen	196	196		164	164		111	111		253	253		null	null		108	108		251	251		178	178		236	236		168	168		205	205		210	210		243	243
USA	H	Queen	196	196		164	164		111	111		253	253		null	null		108	108		251	251		178	178		236	236		168	168		205	205		210	210		243	243
USA	H	Queen	196	196		164	164		111	111		253	253		null	null		108	108		251	251		178	178		236	236		168	168		205	205		210	210		243	243
USA	H	Queen	196	196		164	164		111	111		253	253		null	null		108	108		251	251		178	178		236	236		168	168		205	205		210	210		243	243
USA	H	Queen	196	196		164	164		111	111		253	253		null	null		108	108		251	251		178	178		236	236		168	168		205	205		210	210		243	243
USA	H	Queen	196	196		164	164		111	111		253	253		null	null		108	108		251	251		178	178		236	236		168	168		205	205		210	210		243	243
USA	H	Queen	196	196		164	164		111	111		253	253		null	null		108	108		251	251		178	178		236	236		168	168		205	205		210	210		243	243
USA	H	Queen	196	196		164	164		111	111		253	253		null	null		108	108		251	251		178	178		236	236		168	168		205	205		210	210		243	243
USA	H	Queen	196	196		164	164		111	111		253	253		null	null		108	108		251	251		178	178		236	236		168	168		205	205		210	210		243	243
USA	H	Queen	196	196		164	164		111	111		253	253		null	null		108	108		251	251		178	178		236	236		168	168		205	205		210	210		243	243
USA	H	Queen	196	196		164	164		111	111		253	253		null	null		108	108		251	251		178	178		236	236		168	168		205	205		210	210		243	243
USA	H	Queen	196	196		164	164		111	111		253	253		null	null		108	108		251	251		178	178		236	236		168	168		205	205		210	210		243	243
USA	H	Queen	196	196		164	164		111	111		253	253		null	null		108	108		251	251		178	178		236	236		168	168		205	205		210	210		243	243
USA	H	Queen	196	196		164	164		111	111		253	253		null	null		108	108		251	251		178	178		236	236		168	168		205	205		210	210		243	243
USA	H	Spermatheca		220			172			113			263			168			118			254			174			226			179			203			210			251
USA	H	Spermatheca		220			172			113			263			168			118			254			174			226			179			203			210			251
USA	H	Spermatheca*		196			172			111			263			168		108	118			254			174			226			179			203			210			251
USA	H	Male		220			172			113			263			168			118			254			174			226			179			203			210			251
USA	H	Male		220			172			113			263			168			118			254			174			226			179			203			210			251
USA	H	Male		220			172			113			263			168			118			254			174			226			179			203			210			251
USA	H	Spermatheca		220			172			113			263			168			118			254			174			226			179			203			210			251
USA	H	Spermatheca		220			172			113			263			168			118			254			174			226			179			203			210			251
USA	H	Spermatheca		220			172			113			263			168			118			254			174			226			179			203			210			251
USA	H	Spermatheca		220			172			113			263			168			118			254			174			226			179			203			210			251
USA	H	Spermatheca		220			172			113			263			168			118			254			174			226			179			203			210			251
USA	H	Male		220			172			113			263			168			118			254			174			226			179			203			210			251
USA	H	Male		220			172			113			263			168			118			254			174			226			179			203			210			251
USA	H	Spermatheca		220			172			113			263			168			118			254			174			226			179			203			210			251
USA	H	Spermatheca		220			172			113			263			168			118			254			174			226			179			203			210			251
USA	H	Spermatheca		220			172			113			263			168			118			254			174			226			179			203			210			251
USA	H	Male		220			172			113			263			168			118			254			174			226			179			203			210			251
USA	H	Male		220			172			113			263			168			118			254			174			226			179			203			210			251
USA	H	Male		220			172			113			263			168			118			254			174			226			179			203			210			251
USA	H	Spermatheca		220			172			113			263			168			118			254			174			226			179			203			210			251
USA	H	Spermatheca		220			172			113			263			168			118			254			174			226			179			203			210			251
USA	H	Spermatheca		220			172			113			263			168			118			254			174			226			179			203			210			251
USA	H	Spermatheca		220			172			113			263			168			118			254			174			226			179			203			210			251
USA	H	Spermatheca		220			172			113			263			168			118			254			174			226			179			203			210			251
USA	H	Male		220			172			113			263			168			118			254			174			226			179			203			210			251
USA	H	Male		220			172			113			263			168			118			254			174			226			179			203			210			251
USA	H	Male		220			172			113			263			168			118			254			174			226			179			203			210			251
USA	H	Male		220			172			113			263			168			118			254			174			226			179			203			210			251
